# Supplementary material for: Domestication and breeding objective did not shape the interpretation of physical and social cues in goats (Capra hircus)
Source: Sci Rep. 2023 Nov 4;13:19098. doi: 10.1038/s41598-023-46373-9 (PMC10625633; doi:10.1038/s41598-023-46373-9)
Supplement: Supplementary file 2 — Supplementary Information 2. [file 41598_2023_46373_MOESM2_ESM.xlsx]

## Sheet: Tabelle1
Group	Location	Pen	ID	Date of birth	Sex	Start of testing	Age at test start (d)	Notes
dwarf goat	Dummerstorf	D	D1	2018-02-21	female	2019-05-31	464
dwarf goat	Dummerstorf	D	D2	2018-02-22	female	2019-05-31	463	did not participate, excluded from testing
dwarf goat	Dummerstorf	D	D3	2018-01-04	female	2019-05-31	512
dwarf goat	Dummerstorf	E	E1	2018-03-15	female	2019-05-31	442
dwarf goat	Dummerstorf	E	E2	2018-02-21	female	2019-05-31	464
dwarf goat	Dummerstorf	E	E3	2018-02-26	female	2019-05-31	459
dwarf goat	Dummerstorf	F	F1	2018-03-15	female	2019-05-31	442
dwarf goat	Dummerstorf	F	F2	2018-02-23	female	2019-05-31	462	did not participate, excluded from testing
dwarf goat	Dummerstorf	F	F3	2018-02-20	female	2019-05-31	465
dairy goat	Dummerstorf	U	U1	2018-03-25	female	2019-06-25	457
dairy goat	Dummerstorf	U	U2	2018-03-25	female	2019-06-25	457
dairy goat	Dummerstorf	U	U3	2018-03-25	female	2019-06-25	457
dairy goat	Dummerstorf	V	V1	2018-03-25	female	2019-06-25	457
dairy goat	Dummerstorf	V	V2	2018-03-25	female	2019-06-25	457
dairy goat	Dummerstorf	V	V3	2018-03-25	female	2019-06-25	457
dairy goat	Dummerstorf	W	W1	2018-03-25	female	2019-06-25	457
dairy goat	Dummerstorf	W	W2	2018-03-25	female	2019-06-25	457
dairy goat	Dummerstorf	W	W3	2018-03-25	female	2019-06-25	457
dwarf goat	Ettenhausen	A	A1	2017-01-23	female	2018-04-16	448
dwarf goat	Ettenhausen	A	A2	2017-01-25	female	2018-04-16	446
dwarf goat	Ettenhausen	A	A3	2017-01-24	female	2018-04-16	447
dwarf goat	Ettenhausen	B	B1	2017-01-25	female	2018-04-16	446
dwarf goat	Ettenhausen	B	B2	2017-01-24	female	2018-04-16	447	did not participate, excluded from testing
dwarf goat	Ettenhausen	B	B3	2017-01-29	female	2018-04-16	442
dwarf goat	Ettenhausen	C	C1	2017-01-22	female	2018-04-16	449
dwarf goat	Ettenhausen	C	C2	2017-01-19	female	2018-04-16	452
dwarf goat	Ettenhausen	C	C3	2017-01-30	female	2018-04-16	441
dairy goat	Ettenhausen	X	X1	2017-03-15	female	2018-05-03	414
dairy goat	Ettenhausen	X	X2	2017-03-02	female	2018-05-03	427
dairy goat	Ettenhausen	X	X3	2017-04-08	female	2018-05-03	390
dairy goat	Ettenhausen	Y	Y1	2017-03-15	female	2018-05-03	414
dairy goat	Ettenhausen	Y	Y2	2017-03-15	female	2018-05-03	414
dairy goat	Ettenhausen	Y	Y3	2017-03-04	female	2018-05-03	425
dairy goat	Ettenhausen	Z	Z1	2017-04-07	female	2018-05-03	391
dairy goat	Ettenhausen	Z	Z2	2017-03-15	female	2018-05-03	414
dairy goat	Ettenhausen	Z	Z3	2017-03-10	female	2018-05-03	419
wild goat	Bern	n/a	111	2017-05-10	male	2018-10-26	534
wild goat	Bern	n/a	231	2017-05-04	female	2018-10-26	540
wild goat	Bern	n/a	232	2017-05-04	male	2018-10-26	540
wild goat	Bern	n/a	13	2016-04-25	male	2018-10-26	914
wild goat	Bern	n/a	122	2015-05-26	female	2020-08-04	1897
wild goat	Bern	n/a	Schlitzohr	2018-05-18	male	2020-08-04	809
wild goat	Bern	n/a	Ohne Ohrmarke	2019-05-15	female	2020-08-04	447
