# Supplementary material for: Domestication and breeding objective did not shape the interpretation of physical and social cues in goats (Capra hircus)
Source: Sci Rep. 2023 Nov 4;13:19098. doi: 10.1038/s41598-023-46373-9 (PMC10625633; doi:10.1038/s41598-023-46373-9)
Supplement: Supplementary file 6 — Supplementary Information 5. [file 41598_2023_46373_MOESM6_ESM.csv]

type	breed	location	ID	pen	session	trial	sessions	experimenter	condition	baited_side	choice	correct
physical	dwarf	1	A1	A	1	1	1	2	3	2	2	1
physical	dwarf	1	A1	A	1	2	1	2	5	1	1	1
physical	dwarf	1	A1	A	1	3	1	2	6	2	1	0
physical	dwarf	1	A1	A	1	4	1	2	4	1	2	0
physical	dwarf	1	A1	A	1	5	1	2	5	2	1	0
physical	dwarf	1	A1	A	1	6	1	2	6	1	1	1
physical	dwarf	1	A1	A	1	7	1	2	2	2	2	1
physical	dwarf	1	A1	A	1	8	1	2	1	2	1	0
physical	dwarf	1	A1	A	1	9	1	2	3	1	2	0
physical	dwarf	1	A1	A	1	10	1	2	2	1	2	0
physical	dwarf	1	A1	A	1	11	1	2	4	2	2	1
physical	dwarf	1	A1	A	1	12	1	2	1	1	1	1
physical	dwarf	1	A1	A	2	1	1	1	6	1	2	0
physical	dwarf	1	A1	A	2	2	1	1	3	1	1	1
physical	dwarf	1	A1	A	2	3	1	1	1	2	2	1
physical	dwarf	1	A1	A	2	4	1	1	6	2	2	1
physical	dwarf	1	A1	A	2	5	1	1	4	1	1	1
physical	dwarf	1	A1	A	2	6	1	1	5	1	1	1
physical	dwarf	1	A1	A	2	7	1	1	5	2	2	1
physical	dwarf	1	A1	A	2	8	1	1	4	2	1	0
physical	dwarf	1	A1	A	2	9	1	1	2	1	2	0
physical	dwarf	1	A1	A	2	10	1	1	2	2	1	0
physical	dwarf	1	A1	A	2	11	1	1	3	2	1	0
physical	dwarf	1	A1	A	2	12	1	1	1	1	1	1
physical	dwarf	1	A1	A	3	1	1	1	1	2	1	0
physical	dwarf	1	A1	A	3	2	1	1	6	1	2	0
physical	dwarf	1	A1	A	3	3	1	1	5	1	1	1
physical	dwarf	1	A1	A	3	4	1	1	2	2	2	1
physical	dwarf	1	A1	A	3	5	1	1	3	2	2	1
physical	dwarf	1	A1	A	3	6	1	1	4	1	2	0
physical	dwarf	1	A1	A	3	7	1	1	1	1	2	0
physical	dwarf	1	A1	A	3	8	1	1	5	2	2	1
physical	dwarf	1	A1	A	3	9	1	1	6	2	1	0
physical	dwarf	1	A1	A	3	10	1	1	3	1	2	0
physical	dwarf	1	A1	A	3	11	1	1	4	2	1	0
physical	dwarf	1	A1	A	3	12	1	1	2	1	1	1
physical	dwarf	1	A1	A	4	1	1	1	3	2	2	1
physical	dwarf	1	A1	A	4	2	1	1	1	1	2	0
physical	dwarf	1	A1	A	4	3	1	1	5	2	2	1
physical	dwarf	1	A1	A	4	4	1	1	6	1	2	0
physical	dwarf	1	A1	A	4	5	1	1	4	2	1	0
physical	dwarf	1	A1	A	4	6	1	1	2	2	1	0
physical	dwarf	1	A1	A	4	7	1	1	4	1	2	0
physical	dwarf	1	A1	A	4	8	1	1	2	1	2	0
physical	dwarf	1	A1	A	4	9	1	1	1	2	2	1
physical	dwarf	1	A1	A	4	10	1	1	6	2	1	0
physical	dwarf	1	A1	A	4	11	1	1	3	1	1	1
physical	dwarf	1	A1	A	4	12	1	1	5	1	1	1
physical	dwarf	1	A1	A	5	1	1	2	5	2	1	0
physical	dwarf	1	A1	A	5	2	1	2	2	1	2	0
physical	dwarf	1	A1	A	5	3	1	2	1	2	2	1
physical	dwarf	1	A1	A	5	4	1	2	1	1	2	0
physical	dwarf	1	A1	A	5	5	1	2	4	2	2	1
physical	dwarf	1	A1	A	5	6	1	2	4	1	1	1
physical	dwarf	1	A1	A	5	7	1	2	5	1	1	1
physical	dwarf	1	A1	A	5	8	1	2	6	2	1	0
physical	dwarf	1	A1	A	5	9	1	2	3	2	2	1
physical	dwarf	1	A1	A	5	10	1	2	3	1	2	0
physical	dwarf	1	A1	A	5	11	1	2	6	1	1	1
physical	dwarf	1	A1	A	5	12	1	2	2	2	2	1
physical	dwarf	1	A1	A	6	1	1	1	2	1	1	1
physical	dwarf	1	A1	A	6	2	1	1	5	2	2	1
physical	dwarf	1	A1	A	6	3	1	1	6	2	1	0
physical	dwarf	1	A1	A	6	4	1	1	6	1	2	0
physical	dwarf	1	A1	A	6	5	1	1	5	1	1	1
physical	dwarf	1	A1	A	6	6	1	1	4	2	2	1
physical	dwarf	1	A1	A	6	7	1	1	1	2	1	0
physical	dwarf	1	A1	A	6	8	1	1	4	1	2	0
physical	dwarf	1	A1	A	6	9	1	1	2	2	2	1
physical	dwarf	1	A1	A	6	10	1	1	3	2	2	1
physical	dwarf	1	A1	A	6	11	1	1	3	1	1	1
physical	dwarf	1	A1	A	6	12	1	1	1	1	1	1
physical	dwarf	1	A1	A	7	1	2	2	1	1	1	1
physical	dwarf	1	A1	A	7	2	2	2	3	1	2	0
physical	dwarf	1	A1	A	7	3	2	2	3	2	2	1
physical	dwarf	1	A1	A	7	4	2	2	6	1	2	0
physical	dwarf	1	A1	A	7	5	2	2	5	2	1	0
physical	dwarf	1	A1	A	7	6	2	2	2	2	1	0
physical	dwarf	1	A1	A	7	7	2	2	5	1	2	0
physical	dwarf	1	A1	A	7	8	2	2	4	1	2	0
physical	dwarf	1	A1	A	7	9	2	2	6	2	2	1
physical	dwarf	1	A1	A	7	10	2	2	2	1	2	0
physical	dwarf	1	A1	A	7	11	2	2	1	2	2	1
physical	dwarf	1	A1	A	7	12	2	2	4	2	2	1
physical	dwarf	1	A1	A	8	1	2	1	2	1	2	0
physical	dwarf	1	A1	A	8	2	2	1	2	2	2	1
physical	dwarf	1	A1	A	8	3	2	1	5	2	1	0
physical	dwarf	1	A1	A	8	4	2	1	6	1	1	1
physical	dwarf	1	A1	A	8	5	2	1	4	2	2	1
physical	dwarf	1	A1	A	8	6	2	1	4	1	1	1
physical	dwarf	1	A1	A	8	7	2	1	1	1	1	1
physical	dwarf	1	A1	A	8	8	2	1	3	2	2	1
physical	dwarf	1	A1	A	8	9	2	1	5	1	2	0
physical	dwarf	1	A1	A	8	10	2	1	1	2	2	1
physical	dwarf	1	A1	A	8	11	2	1	3	1	2	0
physical	dwarf	1	A1	A	8	12	2	1	6	2	2	1
physical	dwarf	1	A1	A	9	1	2	2	6	1	2	0
physical	dwarf	1	A1	A	9	2	2	2	1	2	1	0
physical	dwarf	1	A1	A	9	3	2	2	4	1	2	0
physical	dwarf	1	A1	A	9	4	2	2	3	1	1	1
physical	dwarf	1	A1	A	9	5	2	2	3	2	1	0
physical	dwarf	1	A1	A	9	6	2	2	1	1	1	1
physical	dwarf	1	A1	A	9	7	2	2	5	2	2	1
physical	dwarf	1	A1	A	9	8	2	2	2	2	1	0
physical	dwarf	1	A1	A	9	9	2	2	5	1	2	0
physical	dwarf	1	A1	A	9	10	2	2	2	1	2	0
physical	dwarf	1	A1	A	9	11	2	2	4	2	2	1
physical	dwarf	1	A1	A	9	12	2	2	6	2	1	0
physical	dwarf	1	A1	A	10	1	2	1	3	1	1	1
physical	dwarf	1	A1	A	10	2	2	1	4	2	1	0
physical	dwarf	1	A1	A	10	3	2	1	6	2	2	1
physical	dwarf	1	A1	A	10	4	2	1	1	1	2	0
physical	dwarf	1	A1	A	10	5	2	1	6	1	1	1
physical	dwarf	1	A1	A	10	6	2	1	3	2	2	1
physical	dwarf	1	A1	A	10	7	2	1	2	1	2	0
physical	dwarf	1	A1	A	10	8	2	1	1	2	2	1
physical	dwarf	1	A1	A	10	9	2	1	2	2	2	1
physical	dwarf	1	A1	A	10	10	2	1	4	1	2	0
physical	dwarf	1	A1	A	10	11	2	1	5	1	1	1
physical	dwarf	1	A1	A	10	12	2	1	5	2	2	1
physical	dwarf	1	A1	A	11	1	2	1	1	1	1	1
physical	dwarf	1	A1	A	11	2	2	1	4	1	1	1
physical	dwarf	1	A1	A	11	3	2	1	6	2	2	1
physical	dwarf	1	A1	A	11	4	2	1	6	1	2	0
physical	dwarf	1	A1	A	11	5	2	1	3	1	1	1
physical	dwarf	1	A1	A	11	6	2	1	5	2	2	1
physical	dwarf	1	A1	A	11	7	2	1	1	2	2	1
physical	dwarf	1	A1	A	11	8	2	1	2	1	1	1
physical	dwarf	1	A1	A	11	9	2	1	3	2	2	1
physical	dwarf	1	A1	A	11	10	2	1	2	2	2	1
physical	dwarf	1	A1	A	11	11	2	1	5	1	1	1
physical	dwarf	1	A1	A	11	12	2	1	4	2	1	0
physical	dwarf	1	A1	A	12	1	2	2	5	1	1	1
physical	dwarf	1	A1	A	12	2	2	2	2	2	2	1
physical	dwarf	1	A1	A	12	3	2	2	6	1	2	0
physical	dwarf	1	A1	A	12	4	2	2	2	1	1	1
physical	dwarf	1	A1	A	12	5	2	2	6	2	2	1
physical	dwarf	1	A1	A	12	6	2	2	3	1	1	1
physical	dwarf	1	A1	A	12	7	2	2	3	2	1	0
physical	dwarf	1	A1	A	12	8	2	2	4	2	2	1
physical	dwarf	1	A1	A	12	9	2	2	4	1	1	1
physical	dwarf	1	A1	A	12	10	2	2	1	1	1	1
physical	dwarf	1	A1	A	12	11	2	2	1	2	2	1
physical	dwarf	1	A1	A	12	12	2	2	5	2	2	1
physical	dwarf	1	A2	A	1	1	1	2	2	2	2	1
physical	dwarf	1	A2	A	1	2	1	2	5	1	2	0
physical	dwarf	1	A2	A	1	3	1	2	1	2	2	1
physical	dwarf	1	A2	A	1	4	1	2	4	1	2	0
physical	dwarf	1	A2	A	1	5	1	2	3	1	2	0
physical	dwarf	1	A2	A	1	6	1	2	4	2	1	0
physical	dwarf	1	A2	A	1	7	1	2	1	1	2	0
physical	dwarf	1	A2	A	1	8	1	2	3	2	2	1
physical	dwarf	1	A2	A	1	9	1	2	6	2	2	1
physical	dwarf	1	A2	A	1	10	1	2	6	1	1	1
physical	dwarf	1	A2	A	1	11	1	2	5	2	1	0
physical	dwarf	1	A2	A	1	12	1	2	2	1	2	0
physical	dwarf	1	A2	A	2	1	1	1	6	1	2	0
physical	dwarf	1	A2	A	2	2	1	1	1	2	2	1
physical	dwarf	1	A2	A	2	3	1	1	6	2	2	1
physical	dwarf	1	A2	A	2	4	1	1	1	1	2	0
physical	dwarf	1	A2	A	2	5	1	1	3	1	2	0
physical	dwarf	1	A2	A	2	6	1	1	4	1	1	1
physical	dwarf	1	A2	A	2	7	1	1	5	2	2	1
physical	dwarf	1	A2	A	2	8	1	1	3	2	2	1
physical	dwarf	1	A2	A	2	9	1	1	2	1	1	1
physical	dwarf	1	A2	A	2	10	1	1	2	2	2	1
physical	dwarf	1	A2	A	2	11	1	1	4	2	1	0
physical	dwarf	1	A2	A	2	12	1	1	5	1	2	0
physical	dwarf	1	A2	A	3	1	1	1	1	2	2	1
physical	dwarf	1	A2	A	3	2	1	1	4	1	2	0
physical	dwarf	1	A2	A	3	3	1	1	1	1	2	0
physical	dwarf	1	A2	A	3	4	1	1	6	2	1	0
physical	dwarf	1	A2	A	3	5	1	1	5	2	2	1
physical	dwarf	1	A2	A	3	6	1	1	5	1	2	0
physical	dwarf	1	A2	A	3	7	1	1	3	2	2	1
physical	dwarf	1	A2	A	3	8	1	1	2	1	2	0
physical	dwarf	1	A2	A	3	9	1	1	4	2	2	1
physical	dwarf	1	A2	A	3	10	1	1	6	1	2	0
physical	dwarf	1	A2	A	3	11	1	1	2	2	1	0
physical	dwarf	1	A2	A	3	12	1	1	3	1	2	0
physical	dwarf	1	A2	A	4	1	1	1	1	1	2	0
physical	dwarf	1	A2	A	4	2	1	1	2	1	2	0
physical	dwarf	1	A2	A	4	3	1	1	3	2	1	0
physical	dwarf	1	A2	A	4	4	1	1	5	1	1	1
physical	dwarf	1	A2	A	4	5	1	1	5	2	2	1
physical	dwarf	1	A2	A	4	6	1	1	1	2	2	1
physical	dwarf	1	A2	A	4	7	1	1	6	1	2	0
physical	dwarf	1	A2	A	4	8	1	1	4	2	2	1
physical	dwarf	1	A2	A	4	9	1	1	6	2	2	1
physical	dwarf	1	A2	A	4	10	1	1	4	1	2	0
physical	dwarf	1	A2	A	4	11	1	1	3	1	2	0
physical	dwarf	1	A2	A	4	12	1	1	2	2	2	1
physical	dwarf	1	A2	A	5	1	1	2	6	1	2	0
physical	dwarf	1	A2	A	5	2	1	2	4	1	2	0
physical	dwarf	1	A2	A	5	3	1	2	5	2	1	0
physical	dwarf	1	A2	A	5	4	1	2	4	2	2	1
physical	dwarf	1	A2	A	5	5	1	2	2	1	1	1
physical	dwarf	1	A2	A	5	6	1	2	2	2	2	1
physical	dwarf	1	A2	A	5	7	1	2	3	1	2	0
physical	dwarf	1	A2	A	5	8	1	2	1	1	2	0
physical	dwarf	1	A2	A	5	9	1	2	6	2	2	1
physical	dwarf	1	A2	A	5	10	1	2	5	1	2	0
physical	dwarf	1	A2	A	5	11	1	2	1	2	2	1
physical	dwarf	1	A2	A	5	12	1	2	3	2	2	1
physical	dwarf	1	A2	A	6	1	1	1	3	2	2	1
physical	dwarf	1	A2	A	6	2	1	1	5	2	1	0
physical	dwarf	1	A2	A	6	3	1	1	4	1	2	0
physical	dwarf	1	A2	A	6	4	1	1	1	1	2	0
physical	dwarf	1	A2	A	6	5	1	1	4	2	2	1
physical	dwarf	1	A2	A	6	6	1	1	6	1	2	0
physical	dwarf	1	A2	A	6	7	1	1	2	1	2	0
physical	dwarf	1	A2	A	6	8	1	1	2	2	2	1
physical	dwarf	1	A2	A	6	9	1	1	5	1	1	1
physical	dwarf	1	A2	A	6	10	1	1	1	2	2	1
physical	dwarf	1	A2	A	6	11	1	1	6	2	2	1
physical	dwarf	1	A2	A	6	12	1	1	3	1	2	0
physical	dwarf	1	A2	A	7	1	2	2	1	1	1	1
physical	dwarf	1	A2	A	7	2	2	2	4	2	2	1
physical	dwarf	1	A2	A	7	3	2	2	2	2	2	1
physical	dwarf	1	A2	A	7	4	2	2	6	1	2	0
physical	dwarf	1	A2	A	7	5	2	2	2	1	2	0
physical	dwarf	1	A2	A	7	6	2	2	5	2	2	1
physical	dwarf	1	A2	A	7	7	2	2	1	2	2	1
physical	dwarf	1	A2	A	7	8	2	2	5	1	2	0
physical	dwarf	1	A2	A	7	9	2	2	6	2	2	1
physical	dwarf	1	A2	A	7	10	2	2	3	2	2	1
physical	dwarf	1	A2	A	7	11	2	2	3	1	2	0
physical	dwarf	1	A2	A	7	12	2	2	4	1	2	0
physical	dwarf	1	A2	A	8	1	2	1	3	1	2	0
physical	dwarf	1	A2	A	8	2	2	1	6	2	1	0
physical	dwarf	1	A2	A	8	3	2	1	1	2	2	1
physical	dwarf	1	A2	A	8	4	2	1	4	1	2	0
physical	dwarf	1	A2	A	8	5	2	1	6	1	1	1
physical	dwarf	1	A2	A	8	6	2	1	3	2	2	1
physical	dwarf	1	A2	A	8	7	2	1	2	2	2	1
physical	dwarf	1	A2	A	8	8	2	1	5	1	2	0
physical	dwarf	1	A2	A	8	9	2	1	5	2	2	1
physical	dwarf	1	A2	A	8	10	2	1	2	1	1	1
physical	dwarf	1	A2	A	8	11	2	1	4	2	1	0
physical	dwarf	1	A2	A	8	12	2	1	1	1	1	1
physical	dwarf	1	A2	A	9	1	2	2	2	2	2	1
physical	dwarf	1	A2	A	9	2	2	2	6	2	2	1
physical	dwarf	1	A2	A	9	3	2	2	5	1	2	0
physical	dwarf	1	A2	A	9	4	2	2	4	2	1	0
physical	dwarf	1	A2	A	9	5	2	2	3	2	2	1
physical	dwarf	1	A2	A	9	6	2	2	2	1	2	0
physical	dwarf	1	A2	A	9	7	2	2	4	1	2	0
physical	dwarf	1	A2	A	9	8	2	2	1	2	1	0
physical	dwarf	1	A2	A	9	9	2	2	1	1	1	1
physical	dwarf	1	A2	A	9	10	2	2	6	1	2	0
physical	dwarf	1	A2	A	9	11	2	2	5	2	2	1
physical	dwarf	1	A2	A	9	12	2	2	3	1	2	0
physical	dwarf	1	A2	A	10	1	2	1	4	1	1	1
physical	dwarf	1	A2	A	10	2	2	1	3	2	1	0
physical	dwarf	1	A2	A	10	3	2	1	1	2	1	0
physical	dwarf	1	A2	A	10	4	2	1	1	1	1	1
physical	dwarf	1	A2	A	10	5	2	1	2	2	2	1
physical	dwarf	1	A2	A	10	6	2	1	5	1	1	1
physical	dwarf	1	A2	A	10	7	2	1	6	1	1	1
physical	dwarf	1	A2	A	10	8	2	1	4	2	2	1
physical	dwarf	1	A2	A	10	9	2	1	5	2	2	1
physical	dwarf	1	A2	A	10	10	2	1	2	1	1	1
physical	dwarf	1	A2	A	10	11	2	1	6	2	1	0
physical	dwarf	1	A2	A	10	12	2	1	3	1	1	1
physical	dwarf	1	A2	A	11	1	2	1	5	1	1	1
physical	dwarf	1	A2	A	11	2	2	1	4	2	2	1
physical	dwarf	1	A2	A	11	3	2	1	3	2	2	1
physical	dwarf	1	A2	A	11	4	2	1	2	1	1	1
physical	dwarf	1	A2	A	11	5	2	1	1	2	2	1
physical	dwarf	1	A2	A	11	6	2	1	6	1	2	0
physical	dwarf	1	A2	A	11	7	2	1	6	2	1	0
physical	dwarf	1	A2	A	11	8	2	1	4	1	1	1
physical	dwarf	1	A2	A	11	9	2	1	3	1	1	1
physical	dwarf	1	A2	A	11	10	2	1	2	2	2	1
physical	dwarf	1	A2	A	11	11	2	1	5	2	2	1
physical	dwarf	1	A2	A	11	12	2	1	1	1	1	1
physical	dwarf	1	A2	A	12	1	2	2	3	1	1	1
physical	dwarf	1	A2	A	12	2	2	2	4	2	1	0
physical	dwarf	1	A2	A	12	3	2	2	6	1	2	0
physical	dwarf	1	A2	A	12	4	2	2	2	2	2	1
physical	dwarf	1	A2	A	12	5	2	2	5	2	2	1
physical	dwarf	1	A2	A	12	6	2	2	2	1	1	1
physical	dwarf	1	A2	A	12	7	2	2	6	2	2	1
physical	dwarf	1	A2	A	12	8	2	2	4	1	1	1
physical	dwarf	1	A2	A	12	9	2	2	5	1	1	1
physical	dwarf	1	A2	A	12	10	2	2	1	2	2	1
physical	dwarf	1	A2	A	12	11	2	2	1	1	1	1
physical	dwarf	1	A2	A	12	12	2	2	3	2	2	1
physical	dwarf	1	A3	A	1	1	1	2	6	1	2	0
physical	dwarf	1	A3	A	1	2	1	2	3	1	2	0
physical	dwarf	1	A3	A	1	3	1	2	1	2	2	1
physical	dwarf	1	A3	A	1	4	1	2	6	2	2	1
physical	dwarf	1	A3	A	1	5	1	2	4	1	2	0
physical	dwarf	1	A3	A	1	6	1	2	5	1	2	0
physical	dwarf	1	A3	A	1	7	1	2	5	2	2	1
physical	dwarf	1	A3	A	1	8	1	2	4	2	1	0
physical	dwarf	1	A3	A	1	9	1	2	2	1	2	0
physical	dwarf	1	A3	A	1	10	1	2	2	2	2	1
physical	dwarf	1	A3	A	1	11	1	2	3	2	1	0
physical	dwarf	1	A3	A	1	12	1	2	1	1	1	1
physical	dwarf	1	A3	A	2	1	1	1	1	2	1	0
physical	dwarf	1	A3	A	2	2	1	1	6	1	1	1
physical	dwarf	1	A3	A	2	3	1	1	5	1	2	0
physical	dwarf	1	A3	A	2	4	1	1	2	2	2	1
physical	dwarf	1	A3	A	2	5	1	1	3	2	2	1
physical	dwarf	1	A3	A	2	6	1	1	4	1	1	1
physical	dwarf	1	A3	A	2	7	1	1	1	1	2	0
physical	dwarf	1	A3	A	2	8	1	1	5	2	2	1
physical	dwarf	1	A3	A	2	9	1	1	6	2	1	0
physical	dwarf	1	A3	A	2	10	1	1	3	1	2	0
physical	dwarf	1	A3	A	2	11	1	1	4	2	1	0
physical	dwarf	1	A3	A	2	12	1	1	2	1	1	1
physical	dwarf	1	A3	A	3	1	1	1	3	2	1	0
physical	dwarf	1	A3	A	3	2	1	1	1	1	1	1
physical	dwarf	1	A3	A	3	3	1	1	5	2	2	1
physical	dwarf	1	A3	A	3	4	1	1	6	1	1	1
physical	dwarf	1	A3	A	3	5	1	1	4	2	1	0
physical	dwarf	1	A3	A	3	6	1	1	2	2	2	1
physical	dwarf	1	A3	A	3	7	1	1	4	1	1	1
physical	dwarf	1	A3	A	3	8	1	1	2	1	1	1
physical	dwarf	1	A3	A	3	9	1	1	1	2	2	1
physical	dwarf	1	A3	A	3	10	1	1	6	2	1	0
physical	dwarf	1	A3	A	3	11	1	1	3	1	2	0
physical	dwarf	1	A3	A	3	12	1	1	5	1	1	1
physical	dwarf	1	A3	A	4	1	1	1	3	2	1	0
physical	dwarf	1	A3	A	4	2	1	1	5	1	1	1
physical	dwarf	1	A3	A	4	3	1	1	6	2	1	0
physical	dwarf	1	A3	A	4	4	1	1	4	1	2	0
physical	dwarf	1	A3	A	4	5	1	1	5	2	1	0
physical	dwarf	1	A3	A	4	6	1	1	6	1	1	1
physical	dwarf	1	A3	A	4	7	1	1	2	2	1	0
physical	dwarf	1	A3	A	4	8	1	1	1	2	2	1
physical	dwarf	1	A3	A	4	9	1	1	3	1	1	1
physical	dwarf	1	A3	A	4	10	1	1	2	1	1	1
physical	dwarf	1	A3	A	4	11	1	1	4	2	1	0
physical	dwarf	1	A3	A	4	12	1	1	1	1	1	1
physical	dwarf	1	A3	A	5	1	1	2	2	1	2	0
physical	dwarf	1	A3	A	5	2	1	2	5	2	1	0
physical	dwarf	1	A3	A	5	3	1	2	6	2	1	0
physical	dwarf	1	A3	A	5	4	1	2	6	1	1	1
physical	dwarf	1	A3	A	5	5	1	2	5	1	1	1
physical	dwarf	1	A3	A	5	6	1	2	4	2	2	1
physical	dwarf	1	A3	A	5	7	1	2	1	2	1	0
physical	dwarf	1	A3	A	5	8	1	2	4	1	2	0
physical	dwarf	1	A3	A	5	9	1	2	2	2	2	1
physical	dwarf	1	A3	A	5	10	1	2	3	2	1	0
physical	dwarf	1	A3	A	5	11	1	2	3	1	2	0
physical	dwarf	1	A3	A	5	12	1	2	1	1	2	0
physical	dwarf	1	A3	A	6	1	1	1	1	1	1	1
physical	dwarf	1	A3	A	6	2	1	1	3	1	2	0
physical	dwarf	1	A3	A	6	3	1	1	3	2	1	0
physical	dwarf	1	A3	A	6	4	1	1	6	1	1	1
physical	dwarf	1	A3	A	6	5	1	1	5	2	1	0
physical	dwarf	1	A3	A	6	6	1	1	2	2	2	1
physical	dwarf	1	A3	A	6	7	1	1	5	1	1	1
physical	dwarf	1	A3	A	6	8	1	1	4	1	1	1
physical	dwarf	1	A3	A	6	9	1	1	6	2	1	0
physical	dwarf	1	A3	A	6	10	1	1	2	1	1	1
physical	dwarf	1	A3	A	6	11	1	1	1	2	1	0
physical	dwarf	1	A3	A	6	12	1	1	4	2	1	0
physical	dwarf	1	A3	A	7	1	2	2	2	1	2	0
physical	dwarf	1	A3	A	7	2	2	2	2	2	1	0
physical	dwarf	1	A3	A	7	3	2	2	5	2	1	0
physical	dwarf	1	A3	A	7	4	2	2	6	1	1	1
physical	dwarf	1	A3	A	7	5	2	2	4	2	1	0
physical	dwarf	1	A3	A	7	6	2	2	4	1	1	1
physical	dwarf	1	A3	A	7	7	2	2	1	1	1	1
physical	dwarf	1	A3	A	7	8	2	2	3	2	2	1
physical	dwarf	1	A3	A	7	9	2	2	5	1	1	1
physical	dwarf	1	A3	A	7	10	2	2	1	2	1	0
physical	dwarf	1	A3	A	7	11	2	2	3	1	1	1
physical	dwarf	1	A3	A	7	12	2	2	6	2	1	0
physical	dwarf	1	A3	A	8	1	2	1	5	2	2	1
physical	dwarf	1	A3	A	8	2	2	1	2	1	1	1
physical	dwarf	1	A3	A	8	3	2	1	1	2	1	0
physical	dwarf	1	A3	A	8	4	2	1	1	1	1	1
physical	dwarf	1	A3	A	8	5	2	1	4	2	1	0
physical	dwarf	1	A3	A	8	6	2	1	4	1	1	1
physical	dwarf	1	A3	A	8	7	2	1	5	1	1	1
physical	dwarf	1	A3	A	8	8	2	1	6	2	1	0
physical	dwarf	1	A3	A	8	9	2	1	3	2	1	0
physical	dwarf	1	A3	A	8	10	2	1	3	1	1	1
physical	dwarf	1	A3	A	8	11	2	1	6	1	1	1
physical	dwarf	1	A3	A	8	12	2	1	2	2	2	1
physical	dwarf	1	A3	A	9	1	2	2	3	1	1	1
physical	dwarf	1	A3	A	9	2	2	2	4	2	1	0
physical	dwarf	1	A3	A	9	3	2	2	6	2	2	1
physical	dwarf	1	A3	A	9	4	2	2	1	1	1	1
physical	dwarf	1	A3	A	9	5	2	2	6	1	1	1
physical	dwarf	1	A3	A	9	6	2	2	3	2	2	1
physical	dwarf	1	A3	A	9	7	2	2	2	1	1	1
physical	dwarf	1	A3	A	9	8	2	2	1	2	1	0
physical	dwarf	1	A3	A	9	9	2	2	2	2	1	0
physical	dwarf	1	A3	A	9	10	2	2	4	1	1	1
physical	dwarf	1	A3	A	9	11	2	2	5	1	2	0
physical	dwarf	1	A3	A	9	12	2	2	5	2	1	0
physical	dwarf	1	A3	A	10	1	2	1	1	1	2	0
physical	dwarf	1	A3	A	10	2	2	1	4	1	1	1
physical	dwarf	1	A3	A	10	3	2	1	6	2	1	0
physical	dwarf	1	A3	A	10	4	2	1	6	1	1	1
physical	dwarf	1	A3	A	10	5	2	1	3	1	1	1
physical	dwarf	1	A3	A	10	6	2	1	5	2	1	0
physical	dwarf	1	A3	A	10	7	2	1	1	2	1	0
physical	dwarf	1	A3	A	10	8	2	1	2	1	1	1
physical	dwarf	1	A3	A	10	9	2	1	3	2	1	0
physical	dwarf	1	A3	A	10	10	2	1	2	2	2	1
physical	dwarf	1	A3	A	10	11	2	1	5	1	1	1
physical	dwarf	1	A3	A	10	12	2	1	4	2	1	0
physical	dwarf	1	A3	A	11	1	2	1	5	1	1	1
physical	dwarf	1	A3	A	11	2	2	1	2	2	2	1
physical	dwarf	1	A3	A	11	3	2	1	6	1	2	0
physical	dwarf	1	A3	A	11	4	2	1	2	1	1	1
physical	dwarf	1	A3	A	11	5	2	1	6	2	1	0
physical	dwarf	1	A3	A	11	6	2	1	3	1	1	1
physical	dwarf	1	A3	A	11	7	2	1	3	2	1	0
physical	dwarf	1	A3	A	11	8	2	1	4	2	1	0
physical	dwarf	1	A3	A	11	9	2	1	4	1	1	1
physical	dwarf	1	A3	A	11	10	2	1	1	1	1	1
physical	dwarf	1	A3	A	11	11	2	1	1	2	1	0
physical	dwarf	1	A3	A	11	12	2	1	5	2	2	1
physical	dwarf	1	A3	A	12	1	2	2	6	1	1	1
physical	dwarf	1	A3	A	12	2	2	2	1	2	1	0
physical	dwarf	1	A3	A	12	3	2	2	4	1	2	0
physical	dwarf	1	A3	A	12	4	2	2	3	1	1	1
physical	dwarf	1	A3	A	12	5	2	2	3	2	1	0
physical	dwarf	1	A3	A	12	6	2	2	1	1	1	1
physical	dwarf	1	A3	A	12	7	2	2	5	2	1	0
physical	dwarf	1	A3	A	12	8	2	2	2	2	2	1
physical	dwarf	1	A3	A	12	9	2	2	5	1	1	1
physical	dwarf	1	A3	A	12	10	2	2	2	1	2	0
physical	dwarf	1	A3	A	12	11	2	2	4	2	1	0
physical	dwarf	1	A3	A	12	12	2	2	6	2	2	1
physical	dwarf	1	B1	B	1	1	1	1	6	1	2	0
physical	dwarf	1	B1	B	1	2	1	1	1	2	2	1
physical	dwarf	1	B1	B	1	3	1	1	6	2	2	1
physical	dwarf	1	B1	B	1	4	1	1	1	1	2	0
physical	dwarf	1	B1	B	1	5	1	1	3	1	2	0
physical	dwarf	1	B1	B	1	6	1	1	4	1	2	0
physical	dwarf	1	B1	B	1	7	1	1	5	2	2	1
physical	dwarf	1	B1	B	1	8	1	1	3	2	2	1
physical	dwarf	1	B1	B	1	9	1	1	2	1	2	0
physical	dwarf	1	B1	B	1	10	1	1	2	2	2	1
physical	dwarf	1	B1	B	1	11	1	1	4	2	2	1
physical	dwarf	1	B1	B	1	12	1	1	5	1	1	1
physical	dwarf	1	B1	B	2	1	1	2	1	2	2	1
physical	dwarf	1	B1	B	2	2	1	2	4	1	2	0
physical	dwarf	1	B1	B	2	3	1	2	1	1	2	0
physical	dwarf	1	B1	B	2	4	1	2	6	2	2	1
physical	dwarf	1	B1	B	2	5	1	2	5	2	1	0
physical	dwarf	1	B1	B	2	6	1	2	5	1	2	0
physical	dwarf	1	B1	B	2	7	1	2	3	2	2	1
physical	dwarf	1	B1	B	2	8	1	2	2	1	2	0
physical	dwarf	1	B1	B	2	9	1	2	4	2	2	1
physical	dwarf	1	B1	B	2	10	1	2	6	1	2	0
physical	dwarf	1	B1	B	2	11	1	2	2	2	2	1
physical	dwarf	1	B1	B	2	12	1	2	3	1	2	0
physical	dwarf	1	B1	B	3	1	1	1	1	1	2	0
physical	dwarf	1	B1	B	3	2	1	1	2	1	2	0
physical	dwarf	1	B1	B	3	3	1	1	3	2	2	1
physical	dwarf	1	B1	B	3	4	1	1	5	1	2	0
physical	dwarf	1	B1	B	3	5	1	1	5	2	2	1
physical	dwarf	1	B1	B	3	6	1	1	1	2	2	1
physical	dwarf	1	B1	B	3	7	1	1	6	1	2	0
physical	dwarf	1	B1	B	3	8	1	1	4	2	1	0
physical	dwarf	1	B1	B	3	9	1	1	6	2	2	1
physical	dwarf	1	B1	B	3	10	1	1	4	1	2	0
physical	dwarf	1	B1	B	3	11	1	1	3	1	2	0
physical	dwarf	1	B1	B	3	12	1	1	2	2	2	1
physical	dwarf	1	B1	B	4	1	1	1	2	2	2	1
physical	dwarf	1	B1	B	4	2	1	1	5	1	1	1
physical	dwarf	1	B1	B	4	3	1	1	1	2	2	1
physical	dwarf	1	B1	B	4	4	1	1	4	1	2	0
physical	dwarf	1	B1	B	4	5	1	1	3	1	1	1
physical	dwarf	1	B1	B	4	6	1	1	4	2	2	1
physical	dwarf	1	B1	B	4	7	1	1	1	1	2	0
physical	dwarf	1	B1	B	4	8	1	1	3	2	2	1
physical	dwarf	1	B1	B	4	9	1	1	6	2	2	1
physical	dwarf	1	B1	B	4	10	1	1	6	1	2	0
physical	dwarf	1	B1	B	4	11	1	1	5	2	2	1
physical	dwarf	1	B1	B	4	12	1	1	2	1	2	0
physical	dwarf	1	B1	B	5	1	1	1	3	2	2	1
physical	dwarf	1	B1	B	5	2	1	1	5	2	2	1
physical	dwarf	1	B1	B	5	3	1	1	4	1	2	0
physical	dwarf	1	B1	B	5	4	1	1	1	1	2	0
physical	dwarf	1	B1	B	5	5	1	1	4	2	2	1
physical	dwarf	1	B1	B	5	6	1	1	6	1	2	0
physical	dwarf	1	B1	B	5	7	1	1	2	1	2	0
physical	dwarf	1	B1	B	5	8	1	1	2	2	2	1
physical	dwarf	1	B1	B	5	9	1	1	5	1	2	0
physical	dwarf	1	B1	B	5	10	1	1	1	2	2	1
physical	dwarf	1	B1	B	5	11	1	1	6	2	2	1
physical	dwarf	1	B1	B	5	12	1	1	3	1	2	0
physical	dwarf	1	B1	B	6	1	1	2	1	1	2	0
physical	dwarf	1	B1	B	6	2	1	2	4	2	2	1
physical	dwarf	1	B1	B	6	3	1	2	2	2	2	1
physical	dwarf	1	B1	B	6	4	1	2	6	1	2	0
physical	dwarf	1	B1	B	6	5	1	2	2	1	1	1
physical	dwarf	1	B1	B	6	6	1	2	5	2	1	0
physical	dwarf	1	B1	B	6	7	1	2	1	2	2	1
physical	dwarf	1	B1	B	6	8	1	2	5	1	2	0
physical	dwarf	1	B1	B	6	9	1	2	6	2	2	1
physical	dwarf	1	B1	B	6	10	1	2	3	2	2	1
physical	dwarf	1	B1	B	6	11	1	2	3	1	2	0
physical	dwarf	1	B1	B	6	12	1	2	4	1	1	1
physical	dwarf	1	B1	B	7	1	2	1	3	1	2	0
physical	dwarf	1	B1	B	7	2	2	1	6	2	2	1
physical	dwarf	1	B1	B	7	3	2	1	1	2	2	1
physical	dwarf	1	B1	B	7	4	2	1	4	1	2	0
physical	dwarf	1	B1	B	7	5	2	1	6	1	2	0
physical	dwarf	1	B1	B	7	6	2	1	3	2	2	1
physical	dwarf	1	B1	B	7	7	2	1	2	2	2	1
physical	dwarf	1	B1	B	7	8	2	1	5	1	1	1
physical	dwarf	1	B1	B	7	9	2	1	5	2	2	1
physical	dwarf	1	B1	B	7	10	2	1	2	1	2	0
physical	dwarf	1	B1	B	7	11	2	1	4	2	2	1
physical	dwarf	1	B1	B	7	12	2	1	1	1	2	0
physical	dwarf	1	B1	B	8	1	2	2	6	1	2	0
physical	dwarf	1	B1	B	8	2	2	2	4	1	2	0
physical	dwarf	1	B1	B	8	3	2	2	5	2	2	1
physical	dwarf	1	B1	B	8	4	2	2	4	2	2	1
physical	dwarf	1	B1	B	8	5	2	2	2	1	2	0
physical	dwarf	1	B1	B	8	6	2	2	2	2	2	1
physical	dwarf	1	B1	B	8	7	2	2	3	1	1	1
physical	dwarf	1	B1	B	8	8	2	2	1	1	2	0
physical	dwarf	1	B1	B	8	9	2	2	6	2	2	1
physical	dwarf	1	B1	B	8	10	2	2	5	1	2	0
physical	dwarf	1	B1	B	8	11	2	2	1	2	2	1
physical	dwarf	1	B1	B	8	12	2	2	3	2	2	1
physical	dwarf	1	B1	B	9	1	2	1	4	1	1	1
physical	dwarf	1	B1	B	9	2	2	1	3	2	2	1
physical	dwarf	1	B1	B	9	3	2	1	1	2	2	1
physical	dwarf	1	B1	B	9	4	2	1	1	1	1	1
physical	dwarf	1	B1	B	9	5	2	1	2	2	2	1
physical	dwarf	1	B1	B	9	6	2	1	5	1	1	1
physical	dwarf	1	B1	B	9	7	2	1	6	1	1	1
physical	dwarf	1	B1	B	9	8	2	1	4	2	2	1
physical	dwarf	1	B1	B	9	9	2	1	5	2	2	1
physical	dwarf	1	B1	B	9	10	2	1	2	1	1	1
physical	dwarf	1	B1	B	9	11	2	1	6	2	1	0
physical	dwarf	1	B1	B	9	12	2	1	3	1	2	0
physical	dwarf	1	B1	B	10	1	2	2	5	1	1	1
physical	dwarf	1	B1	B	10	2	2	2	4	2	1	0
physical	dwarf	1	B1	B	10	3	2	2	3	2	2	1
physical	dwarf	1	B1	B	10	4	2	2	2	1	1	1
physical	dwarf	1	B1	B	10	5	2	2	1	2	2	1
physical	dwarf	1	B1	B	10	6	2	2	6	1	2	0
physical	dwarf	1	B1	B	10	7	2	2	6	2	2	1
physical	dwarf	1	B1	B	10	8	2	2	4	1	2	0
physical	dwarf	1	B1	B	10	9	2	2	3	1	1	1
physical	dwarf	1	B1	B	10	10	2	2	2	2	2	1
physical	dwarf	1	B1	B	10	11	2	2	5	2	2	1
physical	dwarf	1	B1	B	10	12	2	2	1	1	2	0
physical	dwarf	1	B1	B	11	1	2	1	3	1	2	0
physical	dwarf	1	B1	B	11	2	2	1	4	2	2	1
physical	dwarf	1	B1	B	11	3	2	1	6	1	2	0
physical	dwarf	1	B1	B	11	4	2	1	2	1	2	0
physical	dwarf	1	B1	B	11	5	2	1	5	2	2	1
physical	dwarf	1	B1	B	11	6	2	1	2	1	2	0
physical	dwarf	1	B1	B	11	7	2	1	6	2	2	1
physical	dwarf	1	B1	B	11	8	2	1	4	1	2	0
physical	dwarf	1	B1	B	11	9	2	1	5	1	2	0
physical	dwarf	1	B1	B	11	10	2	1	1	2	2	1
physical	dwarf	1	B1	B	11	11	2	1	1	1	2	0
physical	dwarf	1	B1	B	11	12	2	1	3	2	2	1
physical	dwarf	1	B1	B	12	1	2	1	2	2	2	1
physical	dwarf	1	B1	B	12	2	2	1	6	2	2	1
physical	dwarf	1	B1	B	12	3	2	1	5	1	1	1
physical	dwarf	1	B1	B	12	4	2	1	4	2	2	1
physical	dwarf	1	B1	B	12	5	2	1	3	2	2	1
physical	dwarf	1	B1	B	12	6	2	1	2	1	1	1
physical	dwarf	1	B1	B	12	7	2	1	4	1	2	0
physical	dwarf	1	B1	B	12	8	2	1	1	2	2	1
physical	dwarf	1	B1	B	12	9	2	1	1	1	1	1
physical	dwarf	1	B1	B	12	10	2	1	6	1	2	0
physical	dwarf	1	B1	B	12	11	2	1	5	2	2	1
physical	dwarf	1	B1	B	12	12	2	1	3	1	2	0
physical	dwarf	1	B3	B	1	1	1	1	1	2	2	1
physical	dwarf	1	B3	B	1	2	1	1	6	1	1	1
physical	dwarf	1	B3	B	1	3	1	1	5	1	2	0
physical	dwarf	1	B3	B	1	4	1	1	2	2	2	1
physical	dwarf	1	B3	B	1	5	1	1	3	2	2	1
physical	dwarf	1	B3	B	1	6	1	1	4	1	2	0
physical	dwarf	1	B3	B	1	7	1	1	1	1	2	0
physical	dwarf	1	B3	B	1	8	1	1	5	2	1	0
physical	dwarf	1	B3	B	1	9	1	1	6	2	1	0
physical	dwarf	1	B3	B	1	10	1	1	3	1	2	0
physical	dwarf	1	B3	B	1	11	1	1	4	2	1	0
physical	dwarf	1	B3	B	1	12	1	1	2	1	1	1
physical	dwarf	1	B3	B	2	1	1	2	3	2	2	1
physical	dwarf	1	B3	B	2	2	1	2	1	1	1	1
physical	dwarf	1	B3	B	2	3	1	2	5	2	1	0
physical	dwarf	1	B3	B	2	4	1	2	6	1	2	0
physical	dwarf	1	B3	B	2	5	1	2	4	2	1	0
physical	dwarf	1	B3	B	2	6	1	2	2	2	1	0
physical	dwarf	1	B3	B	2	7	1	2	4	1	2	0
physical	dwarf	1	B3	B	2	8	1	2	2	1	2	0
physical	dwarf	1	B3	B	2	9	1	2	1	2	2	1
physical	dwarf	1	B3	B	2	10	1	2	6	2	2	1
physical	dwarf	1	B3	B	2	11	1	2	3	1	2	0
physical	dwarf	1	B3	B	2	12	1	2	5	1	1	1
physical	dwarf	1	B3	B	3	1	1	1	3	2	2	1
physical	dwarf	1	B3	B	3	2	1	1	5	1	1	1
physical	dwarf	1	B3	B	3	3	1	1	6	2	2	1
physical	dwarf	1	B3	B	3	4	1	1	4	1	2	0
physical	dwarf	1	B3	B	3	5	1	1	5	2	2	1
physical	dwarf	1	B3	B	3	6	1	1	6	1	1	1
physical	dwarf	1	B3	B	3	7	1	1	2	2	1	0
physical	dwarf	1	B3	B	3	8	1	1	1	2	2	1
physical	dwarf	1	B3	B	3	9	1	1	3	1	2	0
physical	dwarf	1	B3	B	3	10	1	1	2	1	2	0
physical	dwarf	1	B3	B	3	11	1	1	4	2	1	0
physical	dwarf	1	B3	B	3	12	1	1	1	1	1	1
physical	dwarf	1	B3	B	4	1	1	1	6	1	1	1
physical	dwarf	1	B3	B	4	2	1	1	3	1	2	0
physical	dwarf	1	B3	B	4	3	1	1	1	2	2	1
physical	dwarf	1	B3	B	4	4	1	1	6	2	2	1
physical	dwarf	1	B3	B	4	5	1	1	4	1	2	0
physical	dwarf	1	B3	B	4	6	1	1	5	1	2	0
physical	dwarf	1	B3	B	4	7	1	1	5	2	2	1
physical	dwarf	1	B3	B	4	8	1	1	4	2	2	1
physical	dwarf	1	B3	B	4	9	1	1	2	1	2	0
physical	dwarf	1	B3	B	4	10	1	1	2	2	2	1
physical	dwarf	1	B3	B	4	11	1	1	3	2	2	1
physical	dwarf	1	B3	B	4	12	1	1	1	1	2	0
physical	dwarf	1	B3	B	5	1	1	1	1	1	2	0
physical	dwarf	1	B3	B	5	2	1	1	3	1	2	0
physical	dwarf	1	B3	B	5	3	1	1	3	2	2	1
physical	dwarf	1	B3	B	5	4	1	1	6	1	2	0
physical	dwarf	1	B3	B	5	5	1	1	5	2	2	1
physical	dwarf	1	B3	B	5	6	1	1	2	2	2	1
physical	dwarf	1	B3	B	5	7	1	1	5	1	2	0
physical	dwarf	1	B3	B	5	8	1	1	4	1	2	0
physical	dwarf	1	B3	B	5	9	1	1	6	2	2	1
physical	dwarf	1	B3	B	5	10	1	1	2	1	2	0
physical	dwarf	1	B3	B	5	11	1	1	1	2	2	1
physical	dwarf	1	B3	B	5	12	1	1	4	2	2	1
physical	dwarf	1	B3	B	6	1	1	2	2	1	2	0
physical	dwarf	1	B3	B	6	2	1	2	2	2	2	1
physical	dwarf	1	B3	B	6	3	1	2	5	2	2	1
physical	dwarf	1	B3	B	6	4	1	2	6	1	1	1
physical	dwarf	1	B3	B	6	5	1	2	4	2	2	1
physical	dwarf	1	B3	B	6	6	1	2	4	1	1	1
physical	dwarf	1	B3	B	6	7	1	2	1	1	2	0
physical	dwarf	1	B3	B	6	8	1	2	3	2	2	1
physical	dwarf	1	B3	B	6	9	1	2	5	1	1	1
physical	dwarf	1	B3	B	6	10	1	2	1	2	2	1
physical	dwarf	1	B3	B	6	11	1	2	3	1	2	0
physical	dwarf	1	B3	B	6	12	1	2	6	2	2	1
physical	dwarf	1	B3	B	7	1	2	1	5	2	2	1
physical	dwarf	1	B3	B	7	2	2	1	2	1	2	0
physical	dwarf	1	B3	B	7	3	2	1	1	2	2	1
physical	dwarf	1	B3	B	7	4	2	1	1	1	2	0
physical	dwarf	1	B3	B	7	5	2	1	4	2	2	1
physical	dwarf	1	B3	B	7	6	2	1	4	1	2	0
physical	dwarf	1	B3	B	7	7	2	1	5	1	1	1
physical	dwarf	1	B3	B	7	8	2	1	6	2	2	1
physical	dwarf	1	B3	B	7	9	2	1	3	2	2	1
physical	dwarf	1	B3	B	7	10	2	1	3	1	2	0
physical	dwarf	1	B3	B	7	11	2	1	6	1	2	0
physical	dwarf	1	B3	B	7	12	2	1	2	2	2	1
physical	dwarf	1	B3	B	8	1	2	2	2	1	2	0
physical	dwarf	1	B3	B	8	2	2	2	5	2	2	1
physical	dwarf	1	B3	B	8	3	2	2	6	2	2	1
physical	dwarf	1	B3	B	8	4	2	2	6	1	2	0
physical	dwarf	1	B3	B	8	5	2	2	5	1	2	0
physical	dwarf	1	B3	B	8	6	2	2	4	2	2	1
physical	dwarf	1	B3	B	8	7	2	2	1	2	2	1
physical	dwarf	1	B3	B	8	8	2	2	4	1	2	0
physical	dwarf	1	B3	B	8	9	2	2	2	2	2	1
physical	dwarf	1	B3	B	8	10	2	2	3	2	2	1
physical	dwarf	1	B3	B	8	11	2	2	3	1	2	0
physical	dwarf	1	B3	B	8	12	2	2	1	1	2	0
physical	dwarf	1	B3	B	9	1	2	1	1	1	2	0
physical	dwarf	1	B3	B	9	2	2	1	4	1	2	0
physical	dwarf	1	B3	B	9	3	2	1	6	2	2	1
physical	dwarf	1	B3	B	9	4	2	1	6	1	2	0
physical	dwarf	1	B3	B	9	5	2	1	3	1	2	0
physical	dwarf	1	B3	B	9	6	2	1	5	2	2	1
physical	dwarf	1	B3	B	9	7	2	1	1	2	2	1
physical	dwarf	1	B3	B	9	8	2	1	2	1	2	0
physical	dwarf	1	B3	B	9	9	2	1	3	2	2	1
physical	dwarf	1	B3	B	9	10	2	1	2	2	2	1
physical	dwarf	1	B3	B	9	11	2	1	5	1	1	1
physical	dwarf	1	B3	B	9	12	2	1	4	2	2	1
physical	dwarf	1	B3	B	10	1	2	2	5	1	1	1
physical	dwarf	1	B3	B	10	2	2	2	2	2	2	1
physical	dwarf	1	B3	B	10	3	2	2	6	1	2	0
physical	dwarf	1	B3	B	10	4	2	2	2	1	2	0
physical	dwarf	1	B3	B	10	5	2	2	6	2	2	1
physical	dwarf	1	B3	B	10	6	2	2	3	1	2	0
physical	dwarf	1	B3	B	10	7	2	2	3	2	1	0
physical	dwarf	1	B3	B	10	8	2	2	4	2	2	1
physical	dwarf	1	B3	B	10	9	2	2	4	1	2	0
physical	dwarf	1	B3	B	10	10	2	2	1	1	2	0
physical	dwarf	1	B3	B	10	11	2	2	1	2	2	1
physical	dwarf	1	B3	B	10	12	2	2	5	2	1	0
physical	dwarf	1	B3	B	11	1	2	1	6	1	1	1
physical	dwarf	1	B3	B	11	2	2	1	1	2	2	1
physical	dwarf	1	B3	B	11	3	2	1	4	1	2	0
physical	dwarf	1	B3	B	11	4	2	1	3	1	1	1
physical	dwarf	1	B3	B	11	5	2	1	3	2	2	1
physical	dwarf	1	B3	B	11	6	2	1	1	1	2	0
physical	dwarf	1	B3	B	11	7	2	1	5	2	2	1
physical	dwarf	1	B3	B	11	8	2	1	2	2	2	1
physical	dwarf	1	B3	B	11	9	2	1	5	1	1	1
physical	dwarf	1	B3	B	11	10	2	1	2	1	2	0
physical	dwarf	1	B3	B	11	11	2	1	4	2	2	1
physical	dwarf	1	B3	B	11	12	2	1	6	2	2	1
physical	dwarf	1	B3	B	12	1	2	1	3	1	2	0
physical	dwarf	1	B3	B	12	2	2	1	4	2	2	1
physical	dwarf	1	B3	B	12	3	2	1	6	2	2	1
physical	dwarf	1	B3	B	12	4	2	1	1	1	2	0
physical	dwarf	1	B3	B	12	5	2	1	6	1	2	0
physical	dwarf	1	B3	B	12	6	2	1	3	2	2	1
physical	dwarf	1	B3	B	12	7	2	1	2	1	1	1
physical	dwarf	1	B3	B	12	8	2	1	1	2	2	1
physical	dwarf	1	B3	B	12	9	2	1	2	2	2	1
physical	dwarf	1	B3	B	12	10	2	1	4	1	2	0
physical	dwarf	1	B3	B	12	11	2	1	5	1	1	1
physical	dwarf	1	B3	B	12	12	2	1	5	2	2	1
physical	dwarf	1	C1	C	1	1	1	2	1	2	2	1
physical	dwarf	1	C1	C	1	2	1	2	4	1	2	0
physical	dwarf	1	C1	C	1	3	1	2	1	1	1	1
physical	dwarf	1	C1	C	1	4	1	2	6	2	2	1
physical	dwarf	1	C1	C	1	5	1	2	5	2	1	0
physical	dwarf	1	C1	C	1	6	1	2	5	1	1	1
physical	dwarf	1	C1	C	1	7	1	2	3	2	2	1
physical	dwarf	1	C1	C	1	8	1	2	2	1	2	0
physical	dwarf	1	C1	C	1	9	1	2	4	2	2	1
physical	dwarf	1	C1	C	1	10	1	2	6	1	2	0
physical	dwarf	1	C1	C	1	11	1	2	2	2	2	1
physical	dwarf	1	C1	C	1	12	1	2	3	1	1	1
physical	dwarf	1	C1	C	2	1	1	1	1	1	2	0
physical	dwarf	1	C1	C	2	2	1	1	2	1	2	0
physical	dwarf	1	C1	C	2	3	1	1	3	2	2	1
physical	dwarf	1	C1	C	2	4	1	1	5	1	1	1
physical	dwarf	1	C1	C	2	5	1	1	5	2	2	1
physical	dwarf	1	C1	C	2	6	1	1	1	2	2	1
physical	dwarf	1	C1	C	2	7	1	1	6	1	2	0
physical	dwarf	1	C1	C	2	8	1	1	4	2	1	0
physical	dwarf	1	C1	C	2	9	1	1	6	2	2	1
physical	dwarf	1	C1	C	2	10	1	1	4	1	2	0
physical	dwarf	1	C1	C	2	11	1	1	3	1	1	1
physical	dwarf	1	C1	C	2	12	1	1	2	2	1	0
physical	dwarf	1	C1	C	3	1	1	1	2	2	2	1
physical	dwarf	1	C1	C	3	2	1	1	5	1	1	1
physical	dwarf	1	C1	C	3	3	1	1	1	2	2	1
physical	dwarf	1	C1	C	3	4	1	1	4	1	2	0
physical	dwarf	1	C1	C	3	5	1	1	3	1	1	1
physical	dwarf	1	C1	C	3	6	1	1	4	2	1	0
physical	dwarf	1	C1	C	3	7	1	1	1	1	1	1
physical	dwarf	1	C1	C	3	8	1	1	3	2	2	1
physical	dwarf	1	C1	C	3	9	1	1	6	2	2	1
physical	dwarf	1	C1	C	3	10	1	1	6	1	2	0
physical	dwarf	1	C1	C	3	11	1	1	5	2	2	1
physical	dwarf	1	C1	C	3	12	1	1	2	1	2	0
physical	dwarf	1	C1	C	4	1	1	1	6	1	2	0
physical	dwarf	1	C1	C	4	2	1	1	1	2	2	1
physical	dwarf	1	C1	C	4	3	1	1	6	2	2	1
physical	dwarf	1	C1	C	4	4	1	1	1	1	1	1
physical	dwarf	1	C1	C	4	5	1	1	3	1	1	1
physical	dwarf	1	C1	C	4	6	1	1	4	1	2	0
physical	dwarf	1	C1	C	4	7	1	1	5	2	2	1
physical	dwarf	1	C1	C	4	8	1	1	3	2	2	1
physical	dwarf	1	C1	C	4	9	1	1	2	1	1	1
physical	dwarf	1	C1	C	4	10	1	1	2	2	1	0
physical	dwarf	1	C1	C	4	11	1	1	4	2	2	1
physical	dwarf	1	C1	C	4	12	1	1	5	1	1	1
physical	dwarf	1	C1	C	5	1	1	2	1	1	2	0
physical	dwarf	1	C1	C	5	2	1	2	4	2	1	0
physical	dwarf	1	C1	C	5	3	1	2	2	2	2	1
physical	dwarf	1	C1	C	5	4	1	2	6	1	2	0
physical	dwarf	1	C1	C	5	5	1	2	2	1	2	0
physical	dwarf	1	C1	C	5	6	1	2	5	2	2	1
physical	dwarf	1	C1	C	5	7	1	2	1	2	1	0
physical	dwarf	1	C1	C	5	8	1	2	5	1	2	0
physical	dwarf	1	C1	C	5	9	1	2	6	2	2	1
physical	dwarf	1	C1	C	5	10	1	2	3	2	2	1
physical	dwarf	1	C1	C	5	11	1	2	3	1	2	0
physical	dwarf	1	C1	C	5	12	1	2	4	1	2	0
physical	dwarf	1	C1	C	6	1	1	1	3	1	2	0
physical	dwarf	1	C1	C	6	2	1	1	6	2	2	1
physical	dwarf	1	C1	C	6	3	1	1	1	2	2	1
physical	dwarf	1	C1	C	6	4	1	1	4	1	2	0
physical	dwarf	1	C1	C	6	5	1	1	6	1	2	0
physical	dwarf	1	C1	C	6	6	1	1	3	2	1	0
physical	dwarf	1	C1	C	6	7	1	1	2	2	2	1
physical	dwarf	1	C1	C	6	8	1	1	5	1	2	0
physical	dwarf	1	C1	C	6	9	1	1	5	2	2	1
physical	dwarf	1	C1	C	6	10	1	1	2	1	2	0
physical	dwarf	1	C1	C	6	11	1	1	4	2	1	0
physical	dwarf	1	C1	C	6	12	1	1	1	1	2	0
physical	dwarf	1	C1	C	7	1	2	2	6	1	2	0
physical	dwarf	1	C1	C	7	2	2	2	4	1	2	0
physical	dwarf	1	C1	C	7	3	2	2	5	2	2	1
physical	dwarf	1	C1	C	7	4	2	2	4	2	1	0
physical	dwarf	1	C1	C	7	5	2	2	2	1	2	0
physical	dwarf	1	C1	C	7	6	2	2	2	2	2	1
physical	dwarf	1	C1	C	7	7	2	2	3	1	2	0
physical	dwarf	1	C1	C	7	8	2	2	1	1	1	1
physical	dwarf	1	C1	C	7	9	2	2	6	2	2	1
physical	dwarf	1	C1	C	7	10	2	2	5	1	2	0
physical	dwarf	1	C1	C	7	11	2	2	1	2	2	1
physical	dwarf	1	C1	C	7	12	2	2	3	2	2	1
physical	dwarf	1	C1	C	8	1	2	1	3	2	2	1
physical	dwarf	1	C1	C	8	2	2	1	5	2	2	1
physical	dwarf	1	C1	C	8	3	2	1	4	1	2	0
physical	dwarf	1	C1	C	8	4	2	1	1	1	1	1
physical	dwarf	1	C1	C	8	5	2	1	4	2	2	1
physical	dwarf	1	C1	C	8	6	2	1	6	1	2	0
physical	dwarf	1	C1	C	8	7	2	1	2	1	1	1
physical	dwarf	1	C1	C	8	8	2	1	2	2	2	1
physical	dwarf	1	C1	C	8	9	2	1	5	1	2	0
physical	dwarf	1	C1	C	8	10	2	1	1	2	2	1
physical	dwarf	1	C1	C	8	11	2	1	6	2	2	1
physical	dwarf	1	C1	C	8	12	2	1	3	1	1	1
physical	dwarf	1	C1	C	9	1	2	2	5	1	2	0
physical	dwarf	1	C1	C	9	2	2	2	4	2	2	1
physical	dwarf	1	C1	C	9	3	2	2	3	2	1	0
physical	dwarf	1	C1	C	9	4	2	2	2	1	1	1
physical	dwarf	1	C1	C	9	5	2	2	1	2	2	1
physical	dwarf	1	C1	C	9	6	2	2	6	1	2	0
physical	dwarf	1	C1	C	9	7	2	2	6	2	2	1
physical	dwarf	1	C1	C	9	8	2	2	4	1	2	0
physical	dwarf	1	C1	C	9	9	2	2	3	1	2	0
physical	dwarf	1	C1	C	9	10	2	2	2	2	2	1
physical	dwarf	1	C1	C	9	11	2	2	5	2	2	1
physical	dwarf	1	C1	C	9	12	2	2	1	1	2	0
physical	dwarf	1	C1	C	10	1	2	1	3	1	2	0
physical	dwarf	1	C1	C	10	2	2	1	4	2	2	1
physical	dwarf	1	C1	C	10	3	2	1	6	1	2	0
physical	dwarf	1	C1	C	10	4	2	1	2	2	2	1
physical	dwarf	1	C1	C	10	5	2	1	5	2	2	1
physical	dwarf	1	C1	C	10	6	2	1	2	1	2	0
physical	dwarf	1	C1	C	10	7	2	1	6	2	2	1
physical	dwarf	1	C1	C	10	8	2	1	4	1	2	0
physical	dwarf	1	C1	C	10	9	2	1	5	1	1	1
physical	dwarf	1	C1	C	10	10	2	1	1	2	1	0
physical	dwarf	1	C1	C	10	11	2	1	1	1	1	1
physical	dwarf	1	C1	C	10	12	2	1	3	2	2	1
physical	dwarf	1	C1	C	11	1	2	1	2	1	1	1
physical	dwarf	1	C1	C	11	2	2	1	6	2	2	1
physical	dwarf	1	C1	C	11	3	2	1	5	1	2	0
physical	dwarf	1	C1	C	11	4	2	1	4	2	2	1
physical	dwarf	1	C1	C	11	5	2	1	3	2	2	1
physical	dwarf	1	C1	C	11	6	2	1	2	1	1	1
physical	dwarf	1	C1	C	11	7	2	1	4	1	2	0
physical	dwarf	1	C1	C	11	8	2	1	1	2	2	1
physical	dwarf	1	C1	C	11	9	2	1	1	1	2	0
physical	dwarf	1	C1	C	11	10	2	1	6	1	1	1
physical	dwarf	1	C1	C	11	11	2	1	5	2	2	1
physical	dwarf	1	C1	C	11	12	2	1	3	1	2	0
physical	dwarf	1	C1	C	12	1	2	2	4	1	1	1
physical	dwarf	1	C1	C	12	2	2	2	3	2	2	1
physical	dwarf	1	C1	C	12	3	2	2	1	2	2	1
physical	dwarf	1	C1	C	12	4	2	2	1	1	2	0
physical	dwarf	1	C1	C	12	5	2	2	2	2	2	1
physical	dwarf	1	C1	C	12	6	2	2	5	1	1	1
physical	dwarf	1	C1	C	12	7	2	2	6	1	2	0
physical	dwarf	1	C1	C	12	8	2	2	4	2	1	0
physical	dwarf	1	C1	C	12	9	2	2	5	2	1	0
physical	dwarf	1	C1	C	12	10	2	2	2	1	2	0
physical	dwarf	1	C1	C	12	11	2	2	6	2	2	1
physical	dwarf	1	C1	C	12	12	2	2	3	1	2	0
physical	dwarf	1	C2	C	1	1	1	2	3	2	1	0
physical	dwarf	1	C2	C	1	2	1	2	1	1	1	1
physical	dwarf	1	C2	C	1	3	1	2	5	2	2	1
physical	dwarf	1	C2	C	1	4	1	2	6	1	1	1
physical	dwarf	1	C2	C	1	5	1	2	4	2	1	0
physical	dwarf	1	C2	C	1	6	1	2	2	2	2	1
physical	dwarf	1	C2	C	1	7	1	2	4	1	2	0
physical	dwarf	1	C2	C	1	8	1	2	2	1	2	0
physical	dwarf	1	C2	C	1	9	1	2	1	2	2	1
physical	dwarf	1	C2	C	1	10	1	2	6	2	2	1
physical	dwarf	1	C2	C	1	11	1	2	3	1	2	0
physical	dwarf	1	C2	C	1	12	1	2	5	1	2	0
physical	dwarf	1	C2	C	2	1	1	1	3	2	1	0
physical	dwarf	1	C2	C	2	2	1	1	5	1	1	1
physical	dwarf	1	C2	C	2	3	1	1	6	2	2	1
physical	dwarf	1	C2	C	2	4	1	1	4	1	2	0
physical	dwarf	1	C2	C	2	5	1	1	5	2	1	0
physical	dwarf	1	C2	C	2	6	1	1	6	1	2	0
physical	dwarf	1	C2	C	2	7	1	1	2	2	2	1
physical	dwarf	1	C2	C	2	8	1	1	1	2	2	1
physical	dwarf	1	C2	C	2	9	1	1	3	1	2	0
physical	dwarf	1	C2	C	2	10	1	1	2	1	2	0
physical	dwarf	1	C2	C	2	11	1	1	4	2	2	1
physical	dwarf	1	C2	C	2	12	1	1	1	1	2	0
physical	dwarf	1	C2	C	3	1	1	1	6	1	2	0
physical	dwarf	1	C2	C	3	2	1	1	3	1	1	1
physical	dwarf	1	C2	C	3	3	1	1	1	2	1	0
physical	dwarf	1	C2	C	3	4	1	1	6	2	1	0
physical	dwarf	1	C2	C	3	5	1	1	4	1	1	1
physical	dwarf	1	C2	C	3	6	1	1	5	1	2	0
physical	dwarf	1	C2	C	3	7	1	1	5	2	2	1
physical	dwarf	1	C2	C	3	8	1	1	4	2	2	1
physical	dwarf	1	C2	C	3	9	1	1	2	1	2	0
physical	dwarf	1	C2	C	3	10	1	1	2	2	2	1
physical	dwarf	1	C2	C	3	11	1	1	3	2	2	1
physical	dwarf	1	C2	C	3	12	1	1	1	1	2	0
physical	dwarf	1	C2	C	4	1	1	1	1	2	2	1
physical	dwarf	1	C2	C	4	2	1	1	6	1	2	0
physical	dwarf	1	C2	C	4	3	1	1	5	1	2	0
physical	dwarf	1	C2	C	4	4	1	1	2	2	2	1
physical	dwarf	1	C2	C	4	5	1	1	3	2	2	1
physical	dwarf	1	C2	C	4	6	1	1	4	1	2	0
physical	dwarf	1	C2	C	4	7	1	1	1	1	1	1
physical	dwarf	1	C2	C	4	8	1	1	5	2	2	1
physical	dwarf	1	C2	C	4	9	1	1	6	2	1	0
physical	dwarf	1	C2	C	4	10	1	1	3	1	2	0
physical	dwarf	1	C2	C	4	11	1	1	4	2	2	1
physical	dwarf	1	C2	C	4	12	1	1	2	1	2	0
physical	dwarf	1	C2	C	5	1	1	2	2	1	2	0
physical	dwarf	1	C2	C	5	2	1	2	2	2	1	0
physical	dwarf	1	C2	C	5	3	1	2	5	2	2	1
physical	dwarf	1	C2	C	5	4	1	2	6	1	2	0
physical	dwarf	1	C2	C	5	5	1	2	4	2	2	1
physical	dwarf	1	C2	C	5	6	1	2	4	1	2	0
physical	dwarf	1	C2	C	5	7	1	2	1	1	1	1
physical	dwarf	1	C2	C	5	8	1	2	3	2	2	1
physical	dwarf	1	C2	C	5	9	1	2	5	1	1	1
physical	dwarf	1	C2	C	5	10	1	2	1	2	2	1
physical	dwarf	1	C2	C	5	11	1	2	3	1	2	0
physical	dwarf	1	C2	C	5	12	1	2	6	2	2	1
physical	dwarf	1	C2	C	6	1	1	1	5	2	2	1
physical	dwarf	1	C2	C	6	2	1	1	2	1	2	0
physical	dwarf	1	C2	C	6	3	1	1	1	2	2	1
physical	dwarf	1	C2	C	6	4	1	1	1	1	1	1
physical	dwarf	1	C2	C	6	5	1	1	4	2	2	1
physical	dwarf	1	C2	C	6	6	1	1	4	1	1	1
physical	dwarf	1	C2	C	6	7	1	1	5	1	1	1
physical	dwarf	1	C2	C	6	8	1	1	6	2	1	0
physical	dwarf	1	C2	C	6	9	1	1	3	2	1	0
physical	dwarf	1	C2	C	6	10	1	1	3	1	1	1
physical	dwarf	1	C2	C	6	11	1	1	6	1	2	0
physical	dwarf	1	C2	C	6	12	1	1	2	2	2	1
physical	dwarf	1	C2	C	7	1	2	2	3	2	2	1
physical	dwarf	1	C2	C	7	2	2	2	5	2	2	1
physical	dwarf	1	C2	C	7	3	2	2	4	1	1	1
physical	dwarf	1	C2	C	7	4	2	2	1	1	1	1
physical	dwarf	1	C2	C	7	5	2	2	4	2	1	0
physical	dwarf	1	C2	C	7	6	2	2	6	1	1	1
physical	dwarf	1	C2	C	7	7	2	2	2	1	1	1
physical	dwarf	1	C2	C	7	8	2	2	2	2	2	1
physical	dwarf	1	C2	C	7	9	2	2	5	1	2	0
physical	dwarf	1	C2	C	7	10	2	2	1	2	2	1
physical	dwarf	1	C2	C	7	11	2	2	6	2	2	1
physical	dwarf	1	C2	C	7	12	2	2	3	1	2	0
physical	dwarf	1	C2	C	8	1	2	1	1	1	1	1
physical	dwarf	1	C2	C	8	2	2	1	3	1	1	1
physical	dwarf	1	C2	C	8	3	2	1	3	2	2	1
physical	dwarf	1	C2	C	8	4	2	1	6	1	1	1
physical	dwarf	1	C2	C	8	5	2	1	5	2	2	1
physical	dwarf	1	C2	C	8	6	2	1	2	2	2	1
physical	dwarf	1	C2	C	8	7	2	1	5	1	1	1
physical	dwarf	1	C2	C	8	8	2	1	4	1	2	0
physical	dwarf	1	C2	C	8	9	2	1	6	2	1	0
physical	dwarf	1	C2	C	8	10	2	1	2	1	2	0
physical	dwarf	1	C2	C	8	11	2	1	1	2	2	1
physical	dwarf	1	C2	C	8	12	2	1	4	2	2	1
physical	dwarf	1	C2	C	9	1	2	2	5	1	2	0
physical	dwarf	1	C2	C	9	2	2	2	2	2	2	1
physical	dwarf	1	C2	C	9	3	2	2	6	1	2	0
physical	dwarf	1	C2	C	9	4	2	2	2	1	1	1
physical	dwarf	1	C2	C	9	5	2	2	6	2	1	0
physical	dwarf	1	C2	C	9	6	2	2	3	1	2	0
physical	dwarf	1	C2	C	9	7	2	2	3	2	2	1
physical	dwarf	1	C2	C	9	8	2	2	4	2	2	1
physical	dwarf	1	C2	C	9	9	2	2	4	1	2	0
physical	dwarf	1	C2	C	9	10	2	2	1	1	2	0
physical	dwarf	1	C2	C	9	11	2	2	1	2	2	1
physical	dwarf	1	C2	C	9	12	2	2	5	2	2	1
physical	dwarf	1	C2	C	10	1	2	1	6	1	2	0
physical	dwarf	1	C2	C	10	2	2	1	1	2	2	1
physical	dwarf	1	C2	C	10	3	2	1	4	1	2	0
physical	dwarf	1	C2	C	10	4	2	1	3	1	2	0
physical	dwarf	1	C2	C	10	5	2	1	3	2	2	1
physical	dwarf	1	C2	C	10	6	2	1	1	1	1	1
physical	dwarf	1	C2	C	10	7	2	1	5	2	2	1
physical	dwarf	1	C2	C	10	8	2	1	2	2	2	1
physical	dwarf	1	C2	C	10	9	2	1	5	1	1	1
physical	dwarf	1	C2	C	10	10	2	1	2	1	2	0
physical	dwarf	1	C2	C	10	11	2	1	4	2	2	1
physical	dwarf	1	C2	C	10	12	2	1	6	2	2	1
physical	dwarf	1	C2	C	11	1	2	1	3	1	1	1
physical	dwarf	1	C2	C	11	2	2	1	4	2	2	1
physical	dwarf	1	C2	C	11	3	2	1	6	2	1	0
physical	dwarf	1	C2	C	11	4	2	1	1	1	1	1
physical	dwarf	1	C2	C	11	5	2	1	6	1	2	0
physical	dwarf	1	C2	C	11	6	2	1	3	2	2	1
physical	dwarf	1	C2	C	11	7	2	1	2	1	2	0
physical	dwarf	1	C2	C	11	8	2	1	1	2	2	1
physical	dwarf	1	C2	C	11	9	2	1	2	2	2	1
physical	dwarf	1	C2	C	11	10	2	1	4	1	2	0
physical	dwarf	1	C2	C	11	11	2	1	5	1	2	0
physical	dwarf	1	C2	C	11	12	2	1	5	2	2	1
physical	dwarf	1	C2	C	12	1	2	2	1	1	1	1
physical	dwarf	1	C2	C	12	2	2	2	4	1	2	0
physical	dwarf	1	C2	C	12	3	2	2	6	2	1	0
physical	dwarf	1	C2	C	12	4	2	2	6	1	2	0
physical	dwarf	1	C2	C	12	5	2	2	3	1	2	0
physical	dwarf	1	C2	C	12	6	2	2	5	2	1	0
physical	dwarf	1	C2	C	12	7	2	2	1	2	2	1
physical	dwarf	1	C2	C	12	8	2	2	2	1	2	0
physical	dwarf	1	C2	C	12	9	2	2	3	2	2	1
physical	dwarf	1	C2	C	12	10	2	2	2	2	2	1
physical	dwarf	1	C2	C	12	11	2	2	5	1	1	1
physical	dwarf	1	C2	C	12	12	2	2	4	2	2	1
physical	dwarf	1	C3	C	1	1	1	2	1	1	1	1
physical	dwarf	1	C3	C	1	2	1	2	2	1	2	0
physical	dwarf	1	C3	C	1	3	1	2	3	2	2	1
physical	dwarf	1	C3	C	1	4	1	2	5	1	1	1
physical	dwarf	1	C3	C	1	5	1	2	5	2	2	1
physical	dwarf	1	C3	C	1	6	1	2	1	2	1	0
physical	dwarf	1	C3	C	1	7	1	2	6	1	2	0
physical	dwarf	1	C3	C	1	8	1	2	4	2	1	0
physical	dwarf	1	C3	C	1	9	1	2	6	2	1	0
physical	dwarf	1	C3	C	1	10	1	2	4	1	2	0
physical	dwarf	1	C3	C	1	11	1	2	3	1	1	1
physical	dwarf	1	C3	C	1	12	1	2	2	2	1	0
physical	dwarf	1	C3	C	2	1	1	1	2	2	2	1
physical	dwarf	1	C3	C	2	2	1	1	5	1	1	1
physical	dwarf	1	C3	C	2	3	1	1	1	2	2	1
physical	dwarf	1	C3	C	2	4	1	1	4	1	2	0
physical	dwarf	1	C3	C	2	5	1	1	3	1	1	1
physical	dwarf	1	C3	C	2	6	1	1	4	2	2	1
physical	dwarf	1	C3	C	2	7	1	1	1	1	2	0
physical	dwarf	1	C3	C	2	8	1	1	3	2	1	0
physical	dwarf	1	C3	C	2	9	1	1	6	2	2	1
physical	dwarf	1	C3	C	2	10	1	1	6	1	2	0
physical	dwarf	1	C3	C	2	11	1	1	5	2	2	1
physical	dwarf	1	C3	C	2	12	1	1	2	1	1	1
physical	dwarf	1	C3	C	3	1	1	1	6	1	2	0
physical	dwarf	1	C3	C	3	2	1	1	1	2	2	1
physical	dwarf	1	C3	C	3	3	1	1	6	2	2	1
physical	dwarf	1	C3	C	3	4	1	1	1	1	1	1
physical	dwarf	1	C3	C	3	5	1	1	3	1	1	1
physical	dwarf	1	C3	C	3	6	1	1	4	1	1	1
physical	dwarf	1	C3	C	3	7	1	1	5	2	2	1
physical	dwarf	1	C3	C	3	8	1	1	3	2	1	0
physical	dwarf	1	C3	C	3	9	1	1	2	1	2	0
physical	dwarf	1	C3	C	3	10	1	1	2	2	2	1
physical	dwarf	1	C3	C	3	11	1	1	4	2	1	0
physical	dwarf	1	C3	C	3	12	1	1	5	1	1	1
physical	dwarf	1	C3	C	4	1	1	1	1	2	1	0
physical	dwarf	1	C3	C	4	2	1	1	4	1	2	0
physical	dwarf	1	C3	C	4	3	1	1	1	1	1	1
physical	dwarf	1	C3	C	4	4	1	1	6	2	2	1
physical	dwarf	1	C3	C	4	5	1	1	5	2	2	1
physical	dwarf	1	C3	C	4	6	1	1	5	1	1	1
physical	dwarf	1	C3	C	4	7	1	1	3	2	2	1
physical	dwarf	1	C3	C	4	8	1	1	2	1	1	1
physical	dwarf	1	C3	C	4	9	1	1	4	2	1	0
physical	dwarf	1	C3	C	4	10	1	1	6	1	2	0
physical	dwarf	1	C3	C	4	11	1	1	2	2	2	1
physical	dwarf	1	C3	C	4	12	1	1	3	1	1	1
physical	dwarf	1	C3	C	5	1	1	2	3	1	1	1
physical	dwarf	1	C3	C	5	2	1	2	6	2	1	0
physical	dwarf	1	C3	C	5	3	1	2	1	2	1	0
physical	dwarf	1	C3	C	5	4	1	2	4	1	2	0
physical	dwarf	1	C3	C	5	5	1	2	6	1	1	1
physical	dwarf	1	C3	C	5	6	1	2	3	2	1	0
physical	dwarf	1	C3	C	5	7	1	2	2	2	1	0
physical	dwarf	1	C3	C	5	8	1	2	5	1	1	1
physical	dwarf	1	C3	C	5	9	1	2	5	2	1	0
physical	dwarf	1	C3	C	5	10	1	2	2	1	2	0
physical	dwarf	1	C3	C	5	11	1	2	4	2	1	0
physical	dwarf	1	C3	C	5	12	1	2	1	1	2	0
physical	dwarf	1	C3	C	6	1	1	1	6	1	1	1
physical	dwarf	1	C3	C	6	2	1	1	4	1	2	0
physical	dwarf	1	C3	C	6	3	1	1	5	2	1	0
physical	dwarf	1	C3	C	6	4	1	1	4	2	2	1
physical	dwarf	1	C3	C	6	5	1	1	2	1	2	0
physical	dwarf	1	C3	C	6	6	1	1	2	2	2	1
physical	dwarf	1	C3	C	6	7	1	1	3	1	2	0
physical	dwarf	1	C3	C	6	8	1	1	1	1	2	0
physical	dwarf	1	C3	C	6	9	1	1	6	2	2	1
physical	dwarf	1	C3	C	6	10	1	1	5	1	1	1
physical	dwarf	1	C3	C	6	11	1	1	1	2	1	0
physical	dwarf	1	C3	C	6	12	1	1	3	2	2	1
physical	dwarf	1	C3	C	7	1	2	2	2	1	1	1
physical	dwarf	1	C3	C	7	2	2	2	5	2	2	1
physical	dwarf	1	C3	C	7	3	2	2	6	2	1	0
physical	dwarf	1	C3	C	7	4	2	2	6	1	2	0
physical	dwarf	1	C3	C	7	5	2	2	5	1	1	1
physical	dwarf	1	C3	C	7	6	2	2	4	2	1	0
physical	dwarf	1	C3	C	7	7	2	2	1	2	1	0
physical	dwarf	1	C3	C	7	8	2	2	4	1	1	1
physical	dwarf	1	C3	C	7	9	2	2	2	2	1	0
physical	dwarf	1	C3	C	7	10	2	2	3	2	2	1
physical	dwarf	1	C3	C	7	11	2	2	3	1	1	1
physical	dwarf	1	C3	C	7	12	2	2	1	1	1	1
physical	dwarf	1	C3	C	8	1	2	1	1	1	2	0
physical	dwarf	1	C3	C	8	2	2	1	4	2	1	0
physical	dwarf	1	C3	C	8	3	2	1	2	2	2	1
physical	dwarf	1	C3	C	8	4	2	1	6	1	2	0
physical	dwarf	1	C3	C	8	5	2	1	2	1	1	1
physical	dwarf	1	C3	C	8	6	2	1	5	2	2	1
physical	dwarf	1	C3	C	8	7	2	1	1	2	2	1
physical	dwarf	1	C3	C	8	8	2	1	5	1	1	1
physical	dwarf	1	C3	C	8	9	2	1	6	2	1	0
physical	dwarf	1	C3	C	8	10	2	1	3	2	2	1
physical	dwarf	1	C3	C	8	11	2	1	3	1	1	1
physical	dwarf	1	C3	C	8	12	2	1	4	1	1	1
physical	dwarf	1	C3	C	9	1	2	2	3	1	1	1
physical	dwarf	1	C3	C	9	2	2	2	4	2	1	0
physical	dwarf	1	C3	C	9	3	2	2	6	1	2	0
physical	dwarf	1	C3	C	9	4	2	2	2	2	1	0
physical	dwarf	1	C3	C	9	5	2	2	5	2	2	1
physical	dwarf	1	C3	C	9	6	2	2	2	1	1	1
physical	dwarf	1	C3	C	9	7	2	2	6	2	2	1
physical	dwarf	1	C3	C	9	8	2	2	4	1	1	1
physical	dwarf	1	C3	C	9	9	2	2	5	1	1	1
physical	dwarf	1	C3	C	9	10	2	2	1	2	2	1
physical	dwarf	1	C3	C	9	11	2	2	1	1	1	1
physical	dwarf	1	C3	C	9	12	2	2	3	2	2	1
physical	dwarf	1	C3	C	10	1	2	1	2	2	2	1
physical	dwarf	1	C3	C	10	2	2	1	6	2	1	0
physical	dwarf	1	C3	C	10	3	2	1	5	1	1	1
physical	dwarf	1	C3	C	10	4	2	1	4	2	2	1
physical	dwarf	1	C3	C	10	5	2	1	3	2	1	0
physical	dwarf	1	C3	C	10	6	2	1	2	1	1	1
physical	dwarf	1	C3	C	10	7	2	1	4	1	2	0
physical	dwarf	1	C3	C	10	8	2	1	1	2	1	0
physical	dwarf	1	C3	C	10	9	2	1	1	1	2	0
physical	dwarf	1	C3	C	10	10	2	1	6	1	2	0
physical	dwarf	1	C3	C	10	11	2	1	5	2	1	0
physical	dwarf	1	C3	C	10	12	2	1	3	1	1	1
physical	dwarf	1	C3	C	11	1	2	1	4	1	2	0
physical	dwarf	1	C3	C	11	2	2	1	3	2	1	0
physical	dwarf	1	C3	C	11	3	2	1	1	2	1	0
physical	dwarf	1	C3	C	11	4	2	1	1	1	1	1
physical	dwarf	1	C3	C	11	5	2	1	2	2	2	1
physical	dwarf	1	C3	C	11	6	2	1	5	1	1	1
physical	dwarf	1	C3	C	11	7	2	1	6	1	2	0
physical	dwarf	1	C3	C	11	8	2	1	4	2	1	0
physical	dwarf	1	C3	C	11	9	2	1	5	2	1	0
physical	dwarf	1	C3	C	11	10	2	1	2	1	1	1
physical	dwarf	1	C3	C	11	11	2	1	6	2	2	1
physical	dwarf	1	C3	C	11	12	2	1	3	1	1	1
physical	dwarf	1	C3	C	12	1	2	2	5	1	2	0
physical	dwarf	1	C3	C	12	2	2	2	4	2	1	0
physical	dwarf	1	C3	C	12	3	2	2	3	2	2	1
physical	dwarf	1	C3	C	12	4	2	2	2	1	1	1
physical	dwarf	1	C3	C	12	5	2	2	1	2	2	1
physical	dwarf	1	C3	C	12	6	2	2	6	1	1	1
physical	dwarf	1	C3	C	12	7	2	2	6	2	1	0
physical	dwarf	1	C3	C	12	8	2	2	4	1	2	0
physical	dwarf	1	C3	C	12	9	2	2	3	1	1	1
physical	dwarf	1	C3	C	12	10	2	2	2	2	1	0
physical	dwarf	1	C3	C	12	11	2	2	5	2	2	1
physical	dwarf	1	C3	C	12	12	2	2	1	1	1	1
physical	dwarf	2	D1	D	1	1	1	2	3	1	1	1
physical	dwarf	2	D1	D	1	2	1	2	2	2	1	0
physical	dwarf	2	D1	D	1	3	1	2	4	1	1	1
physical	dwarf	2	D1	D	1	4	1	2	1	1	1	1
physical	dwarf	2	D1	D	1	5	1	2	4	2	1	0
physical	dwarf	2	D1	D	1	6	1	2	5	1	1	1
physical	dwarf	2	D1	D	1	7	1	2	5	2	1	0
physical	dwarf	2	D1	D	1	8	1	2	1	2	1	0
physical	dwarf	2	D1	D	1	9	1	2	6	1	1	1
physical	dwarf	2	D1	D	1	10	1	2	6	2	1	0
physical	dwarf	2	D1	D	1	11	1	2	2	1	1	1
physical	dwarf	2	D1	D	1	12	1	2	3	2	1	0
physical	dwarf	2	D1	D	2	1	1	1	3	1	1	1
physical	dwarf	2	D1	D	2	2	1	1	5	2	1	0
physical	dwarf	2	D1	D	2	3	1	1	1	2	1	0
physical	dwarf	2	D1	D	2	4	1	1	6	1	1	1
physical	dwarf	2	D1	D	2	5	1	1	4	1	1	1
physical	dwarf	2	D1	D	2	6	1	1	6	2	1	0
physical	dwarf	2	D1	D	2	7	1	1	1	1	1	1
physical	dwarf	2	D1	D	2	8	1	1	2	2	1	0
physical	dwarf	2	D1	D	2	9	1	1	4	2	1	0
physical	dwarf	2	D1	D	2	10	1	1	5	1	1	1
physical	dwarf	2	D1	D	2	11	1	1	2	1	1	1
physical	dwarf	2	D1	D	2	12	1	1	3	2	1	0
physical	dwarf	2	D1	D	3	1	1	2	1	1	1	1
physical	dwarf	2	D1	D	3	2	1	2	6	2	1	0
physical	dwarf	2	D1	D	3	3	1	2	6	1	1	1
physical	dwarf	2	D1	D	3	4	1	2	5	2	1	0
physical	dwarf	2	D1	D	3	5	1	2	3	2	1	0
physical	dwarf	2	D1	D	3	6	1	2	4	1	1	1
physical	dwarf	2	D1	D	3	7	1	2	2	2	1	0
physical	dwarf	2	D1	D	3	8	1	2	5	1	1	1
physical	dwarf	2	D1	D	3	9	1	2	4	2	1	0
physical	dwarf	2	D1	D	3	10	1	2	3	1	1	1
physical	dwarf	2	D1	D	3	11	1	2	1	2	1	0
physical	dwarf	2	D1	D	3	12	1	2	2	1	1	1
physical	dwarf	2	D1	D	4	1	1	1	3	2	1	0
physical	dwarf	2	D1	D	4	2	1	1	4	1	1	1
physical	dwarf	2	D1	D	4	3	1	1	6	1	1	1
physical	dwarf	2	D1	D	4	4	1	1	1	2	1	0
physical	dwarf	2	D1	D	4	5	1	1	5	1	1	1
physical	dwarf	2	D1	D	4	6	1	1	2	1	1	1
physical	dwarf	2	D1	D	4	7	1	1	6	2	1	0
physical	dwarf	2	D1	D	4	8	1	1	3	1	1	1
physical	dwarf	2	D1	D	4	9	1	1	4	2	1	0
physical	dwarf	2	D1	D	4	10	1	1	1	1	1	1
physical	dwarf	2	D1	D	4	11	1	1	5	2	1	0
physical	dwarf	2	D1	D	4	12	1	1	2	2	1	0
physical	dwarf	2	D1	D	5	1	1	2	5	1	1	1
physical	dwarf	2	D1	D	5	2	1	2	2	2	1	0
physical	dwarf	2	D1	D	5	3	1	2	6	1	1	1
physical	dwarf	2	D1	D	5	4	1	2	6	2	2	1
physical	dwarf	2	D1	D	5	5	1	2	3	1	1	1
physical	dwarf	2	D1	D	5	6	1	2	4	1	1	1
physical	dwarf	2	D1	D	5	7	1	2	1	2	1	0
physical	dwarf	2	D1	D	5	8	1	2	1	1	1	1
physical	dwarf	2	D1	D	5	9	1	2	4	2	1	0
physical	dwarf	2	D1	D	5	10	1	2	2	1	1	1
physical	dwarf	2	D1	D	5	11	1	2	3	2	1	0
physical	dwarf	2	D1	D	5	12	1	2	5	2	1	0
physical	dwarf	2	D1	D	6	1	1	1	1	1	1	1
physical	dwarf	2	D1	D	6	2	1	1	5	2	1	0
physical	dwarf	2	D1	D	6	3	1	1	4	2	1	0
physical	dwarf	2	D1	D	6	4	1	1	4	1	1	1
physical	dwarf	2	D1	D	6	5	1	1	3	2	1	0
physical	dwarf	2	D1	D	6	6	1	1	6	1	1	1
physical	dwarf	2	D1	D	6	7	1	1	1	2	1	0
physical	dwarf	2	D1	D	6	8	1	1	2	1	1	1
physical	dwarf	2	D1	D	6	9	1	1	2	2	1	0
physical	dwarf	2	D1	D	6	10	1	1	6	2	1	0
physical	dwarf	2	D1	D	6	11	1	1	3	1	1	1
physical	dwarf	2	D1	D	6	12	1	1	5	1	1	1
physical	dwarf	2	D1	D	7	1	2	2	3	2	1	0
physical	dwarf	2	D1	D	7	2	2	2	5	1	1	1
physical	dwarf	2	D1	D	7	3	2	2	2	1	1	1
physical	dwarf	2	D1	D	7	4	2	2	2	2	1	0
physical	dwarf	2	D1	D	7	5	2	2	6	1	1	1
physical	dwarf	2	D1	D	7	6	2	2	1	2	2	1
physical	dwarf	2	D1	D	7	7	2	2	3	1	1	1
physical	dwarf	2	D1	D	7	8	2	2	6	2	1	0
physical	dwarf	2	D1	D	7	9	2	2	1	1	1	1
physical	dwarf	2	D1	D	7	10	2	2	5	2	1	0
physical	dwarf	2	D1	D	7	11	2	2	4	2	1	0
physical	dwarf	2	D1	D	7	12	2	2	4	1	1	1
physical	dwarf	2	D1	D	8	1	2	1	4	2	1	0
physical	dwarf	2	D1	D	8	2	2	1	1	1	1	1
physical	dwarf	2	D1	D	8	3	2	1	6	2	1	0
physical	dwarf	2	D1	D	8	4	2	1	5	1	1	1
physical	dwarf	2	D1	D	8	5	2	1	2	1	1	1
physical	dwarf	2	D1	D	8	6	2	1	2	2	1	0
physical	dwarf	2	D1	D	8	7	2	1	6	1	1	1
physical	dwarf	2	D1	D	8	8	2	1	4	1	1	1
physical	dwarf	2	D1	D	8	9	2	1	3	2	1	0
physical	dwarf	2	D1	D	8	10	2	1	3	1	1	1
physical	dwarf	2	D1	D	8	11	2	1	1	2	1	0
physical	dwarf	2	D1	D	8	12	2	1	5	2	1	0
physical	dwarf	2	D1	D	9	1	2	2	6	2	1	0
physical	dwarf	2	D1	D	9	2	2	2	5	1	1	1
physical	dwarf	2	D1	D	9	3	2	2	3	2	2	1
physical	dwarf	2	D1	D	9	4	2	2	2	2	1	0
physical	dwarf	2	D1	D	9	5	2	2	2	1	1	1
physical	dwarf	2	D1	D	9	6	2	2	4	2	1	0
physical	dwarf	2	D1	D	9	7	2	2	6	1	1	1
physical	dwarf	2	D1	D	9	8	2	2	5	2	1	0
physical	dwarf	2	D1	D	9	9	2	2	3	1	1	1
physical	dwarf	2	D1	D	9	10	2	2	1	1	1	1
physical	dwarf	2	D1	D	9	11	2	2	1	2	2	1
physical	dwarf	2	D1	D	9	12	2	2	4	1	2	0
physical	dwarf	2	D1	D	10	1	2	1	5	2	1	0
physical	dwarf	2	D1	D	10	2	2	1	6	2	1	0
physical	dwarf	2	D1	D	10	3	2	1	2	1	1	1
physical	dwarf	2	D1	D	10	4	2	1	3	1	1	1
physical	dwarf	2	D1	D	10	5	2	1	4	2	1	0
physical	dwarf	2	D1	D	10	6	2	1	6	1	1	1
physical	dwarf	2	D1	D	10	7	2	1	3	2	1	0
physical	dwarf	2	D1	D	10	8	2	1	1	2	1	0
physical	dwarf	2	D1	D	10	9	2	1	1	1	1	1
physical	dwarf	2	D1	D	10	10	2	1	5	1	1	1
physical	dwarf	2	D1	D	10	11	2	1	2	2	1	0
physical	dwarf	2	D1	D	10	12	2	1	4	1	1	1
physical	dwarf	2	D1	D	11	1	2	2	3	2	1	0
physical	dwarf	2	D1	D	11	2	2	2	6	1	1	1
physical	dwarf	2	D1	D	11	3	2	2	4	1	1	1
physical	dwarf	2	D1	D	11	4	2	2	6	2	1	0
physical	dwarf	2	D1	D	11	5	2	2	5	2	1	0
physical	dwarf	2	D1	D	11	6	2	2	3	1	1	1
physical	dwarf	2	D1	D	11	7	2	2	1	2	2	1
physical	dwarf	2	D1	D	11	8	2	2	4	2	1	0
physical	dwarf	2	D1	D	11	9	2	2	5	1	1	1
physical	dwarf	2	D1	D	11	10	2	2	2	2	2	1
physical	dwarf	2	D1	D	11	11	2	2	2	1	1	1
physical	dwarf	2	D1	D	11	12	2	2	1	1	1	1
physical	dwarf	2	D1	D	12	1	2	1	4	2	1	0
physical	dwarf	2	D1	D	12	2	2	1	2	1	1	1
physical	dwarf	2	D1	D	12	3	2	1	1	2	2	1
physical	dwarf	2	D1	D	12	4	2	1	6	1	1	1
physical	dwarf	2	D1	D	12	5	2	1	2	2	1	0
physical	dwarf	2	D1	D	12	6	2	1	3	2	1	0
physical	dwarf	2	D1	D	12	7	2	1	1	1	1	1
physical	dwarf	2	D1	D	12	8	2	1	6	2	1	0
physical	dwarf	2	D1	D	12	9	2	1	3	1	1	1
physical	dwarf	2	D1	D	12	10	2	1	5	2	1	0
physical	dwarf	2	D1	D	12	11	2	1	4	1	1	1
physical	dwarf	2	D1	D	12	12	2	1	5	1	1	1
physical	dwarf	2	D3	D	1	1	1	2	5	1	1	1
physical	dwarf	2	D3	D	1	2	1	2	1	2	2	1
physical	dwarf	2	D3	D	1	3	1	2	3	1	1	1
physical	dwarf	2	D3	D	1	4	1	2	2	2	1	0
physical	dwarf	2	D3	D	1	5	1	2	4	1	1	1
physical	dwarf	2	D3	D	1	6	1	2	2	1	2	0
physical	dwarf	2	D3	D	1	7	1	2	3	2	1	0
physical	dwarf	2	D3	D	1	8	1	2	5	2	2	1
physical	dwarf	2	D3	D	1	9	1	2	1	1	1	1
physical	dwarf	2	D3	D	1	10	1	2	6	2	2	1
physical	dwarf	2	D3	D	1	11	1	2	6	1	1	1
physical	dwarf	2	D3	D	1	12	1	2	4	2	1	0
physical	dwarf	2	D3	D	2	1	1	1	3	2	2	1
physical	dwarf	2	D3	D	2	2	1	1	1	1	1	1
physical	dwarf	2	D3	D	2	3	1	1	5	2	1	0
physical	dwarf	2	D3	D	2	4	1	1	2	1	2	0
physical	dwarf	2	D3	D	2	5	1	1	6	2	2	1
physical	dwarf	2	D3	D	2	6	1	1	5	1	1	1
physical	dwarf	2	D3	D	2	7	1	1	1	2	2	1
physical	dwarf	2	D3	D	2	8	1	1	6	1	1	1
physical	dwarf	2	D3	D	2	9	1	1	2	2	1	0
physical	dwarf	2	D3	D	2	10	1	1	4	2	2	1
physical	dwarf	2	D3	D	2	11	1	1	3	1	1	1
physical	dwarf	2	D3	D	2	12	1	1	4	1	1	1
physical	dwarf	2	D3	D	3	1	1	2	1	1	1	1
physical	dwarf	2	D3	D	3	2	1	2	5	1	1	1
physical	dwarf	2	D3	D	3	3	1	2	3	2	2	1
physical	dwarf	2	D3	D	3	4	1	2	4	2	1	0
physical	dwarf	2	D3	D	3	5	1	2	4	1	2	0
physical	dwarf	2	D3	D	3	6	1	2	5	2	2	1
physical	dwarf	2	D3	D	3	7	1	2	6	1	2	0
physical	dwarf	2	D3	D	3	8	1	2	2	2	1	0
physical	dwarf	2	D3	D	3	9	1	2	3	1	2	0
physical	dwarf	2	D3	D	3	10	1	2	1	2	2	1
physical	dwarf	2	D3	D	3	11	1	2	2	1	2	0
physical	dwarf	2	D3	D	3	12	1	2	6	2	1	0
physical	dwarf	2	D3	D	4	1	1	1	5	2	2	1
physical	dwarf	2	D3	D	4	2	1	1	1	2	2	1
physical	dwarf	2	D3	D	4	3	1	1	1	1	1	1
physical	dwarf	2	D3	D	4	4	1	1	6	2	2	1
physical	dwarf	2	D3	D	4	5	1	1	3	1	2	0
physical	dwarf	2	D3	D	4	6	1	1	3	2	2	1
physical	dwarf	2	D3	D	4	7	1	1	5	1	1	1
physical	dwarf	2	D3	D	4	8	1	1	4	2	2	1
physical	dwarf	2	D3	D	4	9	1	1	2	1	1	1
physical	dwarf	2	D3	D	4	10	1	1	6	1	2	0
physical	dwarf	2	D3	D	4	11	1	1	2	2	2	1
physical	dwarf	2	D3	D	4	12	1	1	4	1	2	0
physical	dwarf	2	D3	D	5	1	1	2	3	2	1	0
physical	dwarf	2	D3	D	5	2	1	2	4	1	2	0
physical	dwarf	2	D3	D	5	3	1	2	6	2	2	1
physical	dwarf	2	D3	D	5	4	1	2	1	2	2	1
physical	dwarf	2	D3	D	5	5	1	2	1	1	1	1
physical	dwarf	2	D3	D	5	6	1	2	5	2	2	1
physical	dwarf	2	D3	D	5	7	1	2	6	1	2	0
physical	dwarf	2	D3	D	5	8	1	2	5	1	2	0
physical	dwarf	2	D3	D	5	9	1	2	2	2	2	1
physical	dwarf	2	D3	D	5	10	1	2	3	1	2	0
physical	dwarf	2	D3	D	5	11	1	2	2	1	2	0
physical	dwarf	2	D3	D	5	12	1	2	4	2	2	1
physical	dwarf	2	D3	D	6	1	1	1	3	1	1	1
physical	dwarf	2	D3	D	6	2	1	1	1	2	2	1
physical	dwarf	2	D3	D	6	3	1	1	5	1	1	1
physical	dwarf	2	D3	D	6	4	1	1	4	2	2	1
physical	dwarf	2	D3	D	6	5	1	1	3	2	2	1
physical	dwarf	2	D3	D	6	6	1	1	2	1	2	0
physical	dwarf	2	D3	D	6	7	1	1	4	1	1	1
physical	dwarf	2	D3	D	6	8	1	1	5	2	2	1
physical	dwarf	2	D3	D	6	9	1	1	6	2	1	0
physical	dwarf	2	D3	D	6	10	1	1	6	1	2	0
physical	dwarf	2	D3	D	6	11	1	1	1	1	1	1
physical	dwarf	2	D3	D	6	12	1	1	2	2	2	1
physical	dwarf	2	D3	D	7	1	2	2	6	1	1	1
physical	dwarf	2	D3	D	7	2	2	2	1	2	2	1
physical	dwarf	2	D3	D	7	3	2	2	4	2	2	1
physical	dwarf	2	D3	D	7	4	2	2	5	1	2	0
physical	dwarf	2	D3	D	7	5	2	2	6	2	1	0
physical	dwarf	2	D3	D	7	6	2	2	2	1	2	0
physical	dwarf	2	D3	D	7	7	2	2	2	2	2	1
physical	dwarf	2	D3	D	7	8	2	2	3	2	2	1
physical	dwarf	2	D3	D	7	9	2	2	3	1	2	0
physical	dwarf	2	D3	D	7	10	2	2	1	1	1	1
physical	dwarf	2	D3	D	7	11	2	2	5	2	2	1
physical	dwarf	2	D3	D	7	12	2	2	4	1	2	0
physical	dwarf	2	D3	D	8	1	2	1	3	2	2	1
physical	dwarf	2	D3	D	8	2	2	1	4	1	2	0
physical	dwarf	2	D3	D	8	3	2	1	2	1	2	0
physical	dwarf	2	D3	D	8	4	2	1	2	2	2	1
physical	dwarf	2	D3	D	8	5	2	1	6	1	2	0
physical	dwarf	2	D3	D	8	6	2	1	1	2	2	1
physical	dwarf	2	D3	D	8	7	2	1	5	1	2	0
physical	dwarf	2	D3	D	8	8	2	1	3	1	2	0
physical	dwarf	2	D3	D	8	9	2	1	6	2	2	1
physical	dwarf	2	D3	D	8	10	2	1	1	1	1	1
physical	dwarf	2	D3	D	8	11	2	1	5	2	2	1
physical	dwarf	2	D3	D	8	12	2	1	4	2	2	1
physical	dwarf	2	D3	D	9	1	2	2	6	1	2	0
physical	dwarf	2	D3	D	9	2	2	2	4	2	2	1
physical	dwarf	2	D3	D	9	3	2	2	1	2	2	1
physical	dwarf	2	D3	D	9	4	2	2	5	1	1	1
physical	dwarf	2	D3	D	9	5	2	2	3	1	1	1
physical	dwarf	2	D3	D	9	6	2	2	6	2	1	0
physical	dwarf	2	D3	D	9	7	2	2	2	2	2	1
physical	dwarf	2	D3	D	9	8	2	2	2	1	1	1
physical	dwarf	2	D3	D	9	9	2	2	1	1	1	1
physical	dwarf	2	D3	D	9	10	2	2	3	2	2	1
physical	dwarf	2	D3	D	9	11	2	2	5	2	2	1
physical	dwarf	2	D3	D	9	12	2	2	4	1	2	0
physical	dwarf	2	D3	D	10	1	2	1	3	1	1	1
physical	dwarf	2	D3	D	10	2	2	1	3	2	2	1
physical	dwarf	2	D3	D	10	3	2	1	6	2	2	1
physical	dwarf	2	D3	D	10	4	2	1	2	1	1	1
physical	dwarf	2	D3	D	10	5	2	1	2	2	1	0
physical	dwarf	2	D3	D	10	6	2	1	1	1	1	1
physical	dwarf	2	D3	D	10	7	2	1	6	1	2	0
physical	dwarf	2	D3	D	10	8	2	1	4	2	2	1
physical	dwarf	2	D3	D	10	9	2	1	5	2	2	1
physical	dwarf	2	D3	D	10	10	2	1	5	1	1	1
physical	dwarf	2	D3	D	10	11	2	1	4	1	2	0
physical	dwarf	2	D3	D	10	12	2	1	1	2	2	1
physical	dwarf	2	D3	D	11	1	2	2	1	1	1	1
physical	dwarf	2	D3	D	11	2	2	2	6	2	1	0
physical	dwarf	2	D3	D	11	3	2	2	2	2	2	1
physical	dwarf	2	D3	D	11	4	2	2	2	1	2	0
physical	dwarf	2	D3	D	11	5	2	2	3	2	2	1
physical	dwarf	2	D3	D	11	6	2	2	5	1	1	1
physical	dwarf	2	D3	D	11	7	2	2	4	2	1	0
physical	dwarf	2	D3	D	11	8	2	2	3	1	1	1
physical	dwarf	2	D3	D	11	9	2	2	5	2	2	1
physical	dwarf	2	D3	D	11	10	2	2	6	1	1	1
physical	dwarf	2	D3	D	11	11	2	2	4	1	1	1
physical	dwarf	2	D3	D	11	12	2	2	1	2	2	1
physical	dwarf	2	D3	D	12	1	2	1	4	1	1	1
physical	dwarf	2	D3	D	12	2	2	1	6	2	2	1
physical	dwarf	2	D3	D	12	3	2	1	2	1	2	0
physical	dwarf	2	D3	D	12	4	2	1	4	2	2	1
physical	dwarf	2	D3	D	12	5	2	1	3	2	2	1
physical	dwarf	2	D3	D	12	6	2	1	3	1	2	0
physical	dwarf	2	D3	D	12	7	2	1	6	1	2	0
physical	dwarf	2	D3	D	12	8	2	1	1	2	2	1
physical	dwarf	2	D3	D	12	9	2	1	5	1	2	0
physical	dwarf	2	D3	D	12	10	2	1	2	2	2	1
physical	dwarf	2	D3	D	12	11	2	1	1	1	1	1
physical	dwarf	2	D3	D	12	12	2	1	5	2	2	1
physical	dwarf	2	E1	E	1	1	1	1	3	1	1	1
physical	dwarf	2	E1	E	1	2	1	1	2	2	2	1
physical	dwarf	2	E1	E	1	3	1	1	4	1	2	0
physical	dwarf	2	E1	E	1	4	1	1	1	1	2	0
physical	dwarf	2	E1	E	1	5	1	1	4	2	2	1
physical	dwarf	2	E1	E	1	6	1	1	5	1	1	1
physical	dwarf	2	E1	E	1	7	1	1	5	2	2	1
physical	dwarf	2	E1	E	1	8	1	1	1	2	1	0
physical	dwarf	2	E1	E	1	9	1	1	6	1	1	1
physical	dwarf	2	E1	E	1	10	1	1	6	2	2	1
physical	dwarf	2	E1	E	1	11	1	1	2	1	1	1
physical	dwarf	2	E1	E	1	12	1	1	3	2	2	1
physical	dwarf	2	E1	E	2	1	1	2	3	1	1	1
physical	dwarf	2	E1	E	2	2	1	2	5	2	2	1
physical	dwarf	2	E1	E	2	3	1	2	1	2	2	1
physical	dwarf	2	E1	E	2	4	1	2	6	1	2	0
physical	dwarf	2	E1	E	2	5	1	2	4	1	2	0
physical	dwarf	2	E1	E	2	6	1	2	6	2	1	0
physical	dwarf	2	E1	E	2	7	1	2	1	1	2	0
physical	dwarf	2	E1	E	2	8	1	2	2	2	1	0
physical	dwarf	2	E1	E	2	9	1	2	4	2	1	0
physical	dwarf	2	E1	E	2	10	1	2	5	1	2	0
physical	dwarf	2	E1	E	2	11	1	2	2	1	1	1
physical	dwarf	2	E1	E	2	12	1	2	3	2	2	1
physical	dwarf	2	E1	E	3	1	1	1	1	1	1	1
physical	dwarf	2	E1	E	3	2	1	1	6	2	2	1
physical	dwarf	2	E1	E	3	3	1	1	6	1	2	0
physical	dwarf	2	E1	E	3	4	1	1	5	2	1	0
physical	dwarf	2	E1	E	3	5	1	1	3	2	2	1
physical	dwarf	2	E1	E	3	6	1	1	4	1	1	1
physical	dwarf	2	E1	E	3	7	1	1	2	2	1	0
physical	dwarf	2	E1	E	3	8	1	1	5	1	1	1
physical	dwarf	2	E1	E	3	9	1	1	4	2	1	0
physical	dwarf	2	E1	E	3	10	1	1	3	1	2	0
physical	dwarf	2	E1	E	3	11	1	1	1	2	1	0
physical	dwarf	2	E1	E	3	12	1	1	2	1	2	0
physical	dwarf	2	E1	E	4	1	1	2	3	2	1	0
physical	dwarf	2	E1	E	4	2	1	2	4	1	1	1
physical	dwarf	2	E1	E	4	3	1	2	6	1	2	0
physical	dwarf	2	E1	E	4	4	1	2	1	2	2	1
physical	dwarf	2	E1	E	4	5	1	2	5	1	1	1
physical	dwarf	2	E1	E	4	6	1	2	2	1	1	1
physical	dwarf	2	E1	E	4	7	1	2	6	2	2	1
physical	dwarf	2	E1	E	4	8	1	2	3	1	1	1
physical	dwarf	2	E1	E	4	9	1	2	4	2	1	0
physical	dwarf	2	E1	E	4	10	1	2	1	1	1	1
physical	dwarf	2	E1	E	4	11	1	2	5	2	1	0
physical	dwarf	2	E1	E	4	12	1	2	2	2	2	1
physical	dwarf	2	E1	E	5	1	1	1	5	1	2	0
physical	dwarf	2	E1	E	5	2	1	1	2	2	1	0
physical	dwarf	2	E1	E	5	3	1	1	6	1	1	1
physical	dwarf	2	E1	E	5	4	1	1	6	2	2	1
physical	dwarf	2	E1	E	5	5	1	1	3	1	2	0
physical	dwarf	2	E1	E	5	6	1	1	4	1	1	1
physical	dwarf	2	E1	E	5	7	1	1	1	2	2	1
physical	dwarf	2	E1	E	5	8	1	1	1	1	1	1
physical	dwarf	2	E1	E	5	9	1	1	4	2	1	0
physical	dwarf	2	E1	E	5	10	1	1	2	1	2	0
physical	dwarf	2	E1	E	5	11	1	1	3	2	2	1
physical	dwarf	2	E1	E	5	12	1	1	5	2	1	0
physical	dwarf	2	E1	E	6	1	1	2	1	1	1	1
physical	dwarf	2	E1	E	6	2	1	2	5	2	1	0
physical	dwarf	2	E1	E	6	3	1	2	4	2	1	0
physical	dwarf	2	E1	E	6	4	1	2	4	1	2	0
physical	dwarf	2	E1	E	6	5	1	2	3	2	2	1
physical	dwarf	2	E1	E	6	6	1	2	6	1	1	1
physical	dwarf	2	E1	E	6	7	1	2	1	2	2	1
physical	dwarf	2	E1	E	6	8	1	2	2	1	2	0
physical	dwarf	2	E1	E	6	9	1	2	2	2	2	1
physical	dwarf	2	E1	E	6	10	1	2	6	2	1	0
physical	dwarf	2	E1	E	6	11	1	2	3	1	1	1
physical	dwarf	2	E1	E	6	12	1	2	5	1	1	1
physical	dwarf	2	E1	E	7	1	2	1	3	2	1	0
physical	dwarf	2	E1	E	7	2	2	1	5	1	1	1
physical	dwarf	2	E1	E	7	3	2	1	2	1	1	1
physical	dwarf	2	E1	E	7	4	2	1	2	2	2	1
physical	dwarf	2	E1	E	7	5	2	1	6	1	2	0
physical	dwarf	2	E1	E	7	6	2	1	1	2	2	1
physical	dwarf	2	E1	E	7	7	2	1	3	1	2	0
physical	dwarf	2	E1	E	7	8	2	1	6	2	2	1
physical	dwarf	2	E1	E	7	9	2	1	1	1	1	1
physical	dwarf	2	E1	E	7	10	2	1	5	2	1	0
physical	dwarf	2	E1	E	7	11	2	1	4	2	2	1
physical	dwarf	2	E1	E	7	12	2	1	4	1	1	1
physical	dwarf	2	E1	E	8	1	2	2	4	2	1	0
physical	dwarf	2	E1	E	8	2	2	2	1	1	1	1
physical	dwarf	2	E1	E	8	3	2	2	6	2	2	1
physical	dwarf	2	E1	E	8	4	2	2	5	1	2	0
physical	dwarf	2	E1	E	8	5	2	2	2	1	2	0
physical	dwarf	2	E1	E	8	6	2	2	2	2	2	1
physical	dwarf	2	E1	E	8	7	2	2	6	1	1	1
physical	dwarf	2	E1	E	8	8	2	2	4	1	1	1
physical	dwarf	2	E1	E	8	9	2	2	3	2	2	1
physical	dwarf	2	E1	E	8	10	2	2	3	1	1	1
physical	dwarf	2	E1	E	8	11	2	2	1	2	1	0
physical	dwarf	2	E1	E	8	12	2	2	5	2	1	0
physical	dwarf	2	E1	E	9	1	2	1	6	2	2	1
physical	dwarf	2	E1	E	9	2	2	1	5	1	1	1
physical	dwarf	2	E1	E	9	3	2	1	3	2	2	1
physical	dwarf	2	E1	E	9	4	2	1	2	2	1	0
physical	dwarf	2	E1	E	9	5	2	1	2	1	2	0
physical	dwarf	2	E1	E	9	6	2	1	4	2	1	0
physical	dwarf	2	E1	E	9	7	2	1	6	1	2	0
physical	dwarf	2	E1	E	9	8	2	1	5	2	2	1
physical	dwarf	2	E1	E	9	9	2	1	3	1	1	1
physical	dwarf	2	E1	E	9	10	2	1	1	1	2	0
physical	dwarf	2	E1	E	9	11	2	1	1	2	2	1
physical	dwarf	2	E1	E	9	12	2	1	4	1	1	1
physical	dwarf	2	E1	E	10	1	2	2	5	2	1	0
physical	dwarf	2	E1	E	10	2	2	2	6	2	2	1
physical	dwarf	2	E1	E	10	3	2	2	2	1	2	0
physical	dwarf	2	E1	E	10	4	2	2	3	1	1	1
physical	dwarf	2	E1	E	10	5	2	2	4	2	2	1
physical	dwarf	2	E1	E	10	6	2	2	6	1	2	0
physical	dwarf	2	E1	E	10	7	2	2	3	2	2	1
physical	dwarf	2	E1	E	10	8	2	2	1	2	2	1
physical	dwarf	2	E1	E	10	9	2	2	1	1	1	1
physical	dwarf	2	E1	E	10	10	2	2	5	1	1	1
physical	dwarf	2	E1	E	10	11	2	2	2	2	2	1
physical	dwarf	2	E1	E	10	12	2	2	4	1	1	1
physical	dwarf	2	E1	E	11	1	2	1	3	2	2	1
physical	dwarf	2	E1	E	11	2	2	1	6	1	2	0
physical	dwarf	2	E1	E	11	3	2	1	4	1	1	1
physical	dwarf	2	E1	E	11	4	2	1	6	2	1	0
physical	dwarf	2	E1	E	11	5	2	1	5	2	2	1
physical	dwarf	2	E1	E	11	6	2	1	3	1	1	1
physical	dwarf	2	E1	E	11	7	2	1	1	2	2	1
physical	dwarf	2	E1	E	11	8	2	1	4	2	2	1
physical	dwarf	2	E1	E	11	9	2	1	5	1	1	1
physical	dwarf	2	E1	E	11	10	2	1	2	2	2	1
physical	dwarf	2	E1	E	11	11	2	1	2	1	1	1
physical	dwarf	2	E1	E	11	12	2	1	1	1	2	0
physical	dwarf	2	E1	E	12	1	2	2	4	2	1	0
physical	dwarf	2	E1	E	12	2	2	2	2	1	1	1
physical	dwarf	2	E1	E	12	3	2	2	1	2	2	1
physical	dwarf	2	E1	E	12	4	2	2	6	1	2	0
physical	dwarf	2	E1	E	12	5	2	2	2	2	2	1
physical	dwarf	2	E1	E	12	6	2	2	3	2	2	1
physical	dwarf	2	E1	E	12	7	2	2	1	1	1	1
physical	dwarf	2	E1	E	12	8	2	2	6	2	1	0
physical	dwarf	2	E1	E	12	9	2	2	3	1	2	0
physical	dwarf	2	E1	E	12	10	2	2	5	2	1	0
physical	dwarf	2	E1	E	12	11	2	2	4	1	1	1
physical	dwarf	2	E1	E	12	12	2	2	5	1	1	1
physical	dwarf	2	E2	E	1	1	1	1	3	1	2	0
physical	dwarf	2	E2	E	1	2	1	1	2	2	1	0
physical	dwarf	2	E2	E	1	3	1	1	4	1	2	0
physical	dwarf	2	E2	E	1	4	1	1	1	1	1	1
physical	dwarf	2	E2	E	1	5	1	1	4	2	2	1
physical	dwarf	2	E2	E	1	6	1	1	5	1	2	0
physical	dwarf	2	E2	E	1	7	1	1	5	2	2	1
physical	dwarf	2	E2	E	1	8	1	1	1	2	2	1
physical	dwarf	2	E2	E	1	9	1	1	6	1	2	0
physical	dwarf	2	E2	E	1	10	1	1	6	2	1	0
physical	dwarf	2	E2	E	1	11	1	1	2	1	1	1
physical	dwarf	2	E2	E	1	12	1	1	3	2	1	0
physical	dwarf	2	E2	E	2	1	1	1	3	1	2	0
physical	dwarf	2	E2	E	2	2	1	1	5	2	2	1
physical	dwarf	2	E2	E	2	3	1	1	1	2	1	0
physical	dwarf	2	E2	E	2	4	1	1	6	1	1	1
physical	dwarf	2	E2	E	2	5	1	1	4	1	1	1
physical	dwarf	2	E2	E	2	6	1	1	6	2	2	1
physical	dwarf	2	E2	E	2	7	1	1	1	1	1	1
physical	dwarf	2	E2	E	2	8	1	1	2	2	1	0
physical	dwarf	2	E2	E	2	9	1	1	4	2	1	0
physical	dwarf	2	E2	E	2	10	1	1	5	1	2	0
physical	dwarf	2	E2	E	2	11	1	1	2	1	2	0
physical	dwarf	2	E2	E	2	12	1	1	3	2	1	0
physical	dwarf	2	E2	E	3	1	1	2	1	1	1	1
physical	dwarf	2	E2	E	3	2	1	2	6	2	1	0
physical	dwarf	2	E2	E	3	3	1	2	6	1	2	0
physical	dwarf	2	E2	E	3	4	1	2	5	2	2	1
physical	dwarf	2	E2	E	3	5	1	2	3	2	2	1
physical	dwarf	2	E2	E	3	6	1	2	4	1	1	1
physical	dwarf	2	E2	E	3	7	1	2	2	2	1	0
physical	dwarf	2	E2	E	3	8	1	2	5	1	2	0
physical	dwarf	2	E2	E	3	9	1	2	4	2	1	0
physical	dwarf	2	E2	E	3	10	1	2	3	1	1	1
physical	dwarf	2	E2	E	3	11	1	2	1	2	1	0
physical	dwarf	2	E2	E	3	12	1	2	2	1	1	1
physical	dwarf	2	E2	E	4	1	1	1	3	2	2	1
physical	dwarf	2	E2	E	4	2	1	1	4	1	1	1
physical	dwarf	2	E2	E	4	3	1	1	6	1	1	1
physical	dwarf	2	E2	E	4	4	1	1	1	2	1	0
physical	dwarf	2	E2	E	4	5	1	1	5	1	2	0
physical	dwarf	2	E2	E	4	6	1	1	2	1	1	1
physical	dwarf	2	E2	E	4	7	1	1	6	2	1	0
physical	dwarf	2	E2	E	4	8	1	1	3	1	1	1
physical	dwarf	2	E2	E	4	9	1	1	4	2	1	0
physical	dwarf	2	E2	E	4	10	1	1	1	1	1	1
physical	dwarf	2	E2	E	4	11	1	1	5	2	1	0
physical	dwarf	2	E2	E	4	12	1	1	2	2	1	0
physical	dwarf	2	E2	E	5	1	1	2	5	1	1	1
physical	dwarf	2	E2	E	5	2	1	2	2	2	2	1
physical	dwarf	2	E2	E	5	3	1	2	6	1	2	0
physical	dwarf	2	E2	E	5	4	1	2	6	2	1	0
physical	dwarf	2	E2	E	5	5	1	2	3	1	1	1
physical	dwarf	2	E2	E	5	6	1	2	4	1	1	1
physical	dwarf	2	E2	E	5	7	1	2	1	2	1	0
physical	dwarf	2	E2	E	5	8	1	2	1	1	1	1
physical	dwarf	2	E2	E	5	9	1	2	4	2	1	0
physical	dwarf	2	E2	E	5	10	1	2	2	1	1	1
physical	dwarf	2	E2	E	5	11	1	2	3	2	1	0
physical	dwarf	2	E2	E	5	12	1	2	5	2	1	0
physical	dwarf	2	E2	E	6	1	1	1	1	1	1	1
physical	dwarf	2	E2	E	6	2	1	1	5	2	2	1
physical	dwarf	2	E2	E	6	3	1	1	4	2	1	0
physical	dwarf	2	E2	E	6	4	1	1	4	1	1	1
physical	dwarf	2	E2	E	6	5	1	1	3	2	1	0
physical	dwarf	2	E2	E	6	6	1	1	6	1	1	1
physical	dwarf	2	E2	E	6	7	1	1	1	2	1	0
physical	dwarf	2	E2	E	6	8	1	1	2	1	1	1
physical	dwarf	2	E2	E	6	9	1	1	2	2	2	1
physical	dwarf	2	E2	E	6	10	1	1	6	2	1	0
physical	dwarf	2	E2	E	6	11	1	1	3	1	2	0
physical	dwarf	2	E2	E	6	12	1	1	5	1	1	1
physical	dwarf	2	E2	E	7	1	2	2	3	2	2	1
physical	dwarf	2	E2	E	7	2	2	2	5	1	1	1
physical	dwarf	2	E2	E	7	3	2	2	2	1	1	1
physical	dwarf	2	E2	E	7	4	2	2	2	2	1	0
physical	dwarf	2	E2	E	7	5	2	2	6	1	1	1
physical	dwarf	2	E2	E	7	6	2	2	1	2	1	0
physical	dwarf	2	E2	E	7	7	2	2	3	1	1	1
physical	dwarf	2	E2	E	7	8	2	2	6	2	1	0
physical	dwarf	2	E2	E	7	9	2	2	1	1	1	1
physical	dwarf	2	E2	E	7	10	2	2	5	2	1	0
physical	dwarf	2	E2	E	7	11	2	2	4	2	2	1
physical	dwarf	2	E2	E	7	12	2	2	4	1	1	1
physical	dwarf	2	E2	E	8	1	2	1	4	2	1	0
physical	dwarf	2	E2	E	8	2	2	1	1	1	1	1
physical	dwarf	2	E2	E	8	3	2	1	6	2	1	0
physical	dwarf	2	E2	E	8	4	2	1	5	1	1	1
physical	dwarf	2	E2	E	8	5	2	1	2	1	1	1
physical	dwarf	2	E2	E	8	6	2	1	2	2	1	0
physical	dwarf	2	E2	E	8	7	2	1	6	1	1	1
physical	dwarf	2	E2	E	8	8	2	1	4	1	1	1
physical	dwarf	2	E2	E	8	9	2	1	3	2	2	1
physical	dwarf	2	E2	E	8	10	2	1	3	1	1	1
physical	dwarf	2	E2	E	8	11	2	1	1	2	2	1
physical	dwarf	2	E2	E	8	12	2	1	5	2	1	0
physical	dwarf	2	E2	E	9	1	2	2	6	2	1	0
physical	dwarf	2	E2	E	9	2	2	2	5	1	1	1
physical	dwarf	2	E2	E	9	3	2	2	3	2	2	1
physical	dwarf	2	E2	E	9	4	2	2	2	2	1	0
physical	dwarf	2	E2	E	9	5	2	2	2	1	1	1
physical	dwarf	2	E2	E	9	6	2	2	4	2	1	0
physical	dwarf	2	E2	E	9	7	2	2	6	1	2	0
physical	dwarf	2	E2	E	9	8	2	2	5	2	1	0
physical	dwarf	2	E2	E	9	9	2	2	3	1	1	1
physical	dwarf	2	E2	E	9	10	2	2	1	1	1	1
physical	dwarf	2	E2	E	9	11	2	2	1	2	1	0
physical	dwarf	2	E2	E	9	12	2	2	4	1	2	0
physical	dwarf	2	E2	E	10	1	2	2	5	2	2	1
physical	dwarf	2	E2	E	10	2	2	2	6	2	2	1
physical	dwarf	2	E2	E	10	3	2	2	2	1	1	1
physical	dwarf	2	E2	E	10	4	2	2	3	1	1	1
physical	dwarf	2	E2	E	10	5	2	2	4	2	1	0
physical	dwarf	2	E2	E	10	6	2	2	6	1	2	0
physical	dwarf	2	E2	E	10	7	2	2	3	2	2	1
physical	dwarf	2	E2	E	10	8	2	2	1	2	1	0
physical	dwarf	2	E2	E	10	9	2	2	1	1	1	1
physical	dwarf	2	E2	E	10	10	2	2	5	1	1	1
physical	dwarf	2	E2	E	10	11	2	2	2	2	1	0
physical	dwarf	2	E2	E	10	12	2	2	4	1	1	1
physical	dwarf	2	E2	E	11	1	2	1	3	2	1	0
physical	dwarf	2	E2	E	11	2	2	1	6	1	1	1
physical	dwarf	2	E2	E	11	3	2	1	4	1	1	1
physical	dwarf	2	E2	E	11	4	2	1	6	2	1	0
physical	dwarf	2	E2	E	11	5	2	1	5	2	1	0
physical	dwarf	2	E2	E	11	6	2	1	3	1	2	0
physical	dwarf	2	E2	E	11	7	2	1	1	2	1	0
physical	dwarf	2	E2	E	11	8	2	1	4	2	1	0
physical	dwarf	2	E2	E	11	9	2	1	5	1	1	1
physical	dwarf	2	E2	E	11	10	2	1	2	2	1	0
physical	dwarf	2	E2	E	11	11	2	1	2	1	1	1
physical	dwarf	2	E2	E	11	12	2	1	1	1	1	1
physical	dwarf	2	E2	E	12	1	2	2	4	2	2	1
physical	dwarf	2	E2	E	12	2	2	2	2	1	1	1
physical	dwarf	2	E2	E	12	3	2	2	1	2	1	0
physical	dwarf	2	E2	E	12	4	2	2	6	1	1	1
physical	dwarf	2	E2	E	12	5	2	2	2	2	2	1
physical	dwarf	2	E2	E	12	6	2	2	3	2	1	0
physical	dwarf	2	E2	E	12	7	2	2	1	1	1	1
physical	dwarf	2	E2	E	12	8	2	2	6	2	1	0
physical	dwarf	2	E2	E	12	9	2	2	3	1	2	0
physical	dwarf	2	E2	E	12	10	2	2	5	2	1	0
physical	dwarf	2	E2	E	12	11	2	2	4	1	2	0
physical	dwarf	2	E2	E	12	12	2	2	5	1	1	1
physical	dwarf	2	E3	E	1	1	1	1	5	1	1	1
physical	dwarf	2	E3	E	1	2	1	1	1	2	2	1
physical	dwarf	2	E3	E	1	3	1	1	3	1	1	1
physical	dwarf	2	E3	E	1	4	1	1	2	2	2	1
physical	dwarf	2	E3	E	1	5	1	1	4	1	1	1
physical	dwarf	2	E3	E	1	6	1	1	2	1	1	1
physical	dwarf	2	E3	E	1	7	1	1	3	2	2	1
physical	dwarf	2	E3	E	1	8	1	1	5	2	2	1
physical	dwarf	2	E3	E	1	9	1	1	1	1	1	1
physical	dwarf	2	E3	E	1	10	1	1	6	2	1	0
physical	dwarf	2	E3	E	1	11	1	1	6	1	1	1
physical	dwarf	2	E3	E	1	12	1	1	4	2	2	1
physical	dwarf	2	E3	E	2	1	1	2	3	2	2	1
physical	dwarf	2	E3	E	2	2	1	2	1	1	2	0
physical	dwarf	2	E3	E	2	3	1	2	5	2	1	0
physical	dwarf	2	E3	E	2	4	1	2	2	1	1	1
physical	dwarf	2	E3	E	2	5	1	2	6	2	1	0
physical	dwarf	2	E3	E	2	6	1	2	5	1	1	1
physical	dwarf	2	E3	E	2	7	1	2	1	2	2	1
physical	dwarf	2	E3	E	2	8	1	2	6	1	1	1
physical	dwarf	2	E3	E	2	9	1	2	2	2	2	1
physical	dwarf	2	E3	E	2	10	1	2	4	2	1	0
physical	dwarf	2	E3	E	2	11	1	2	4	1	2	0
physical	dwarf	2	E3	E	2	12	1	2	3	1	1	1
physical	dwarf	2	E3	E	3	1	1	1	1	1	1	1
physical	dwarf	2	E3	E	3	2	1	1	5	1	1	1
physical	dwarf	2	E3	E	3	3	1	1	3	2	2	1
physical	dwarf	2	E3	E	3	4	1	1	4	2	2	1
physical	dwarf	2	E3	E	3	5	1	1	4	1	1	1
physical	dwarf	2	E3	E	3	6	1	1	5	2	2	1
physical	dwarf	2	E3	E	3	7	1	1	6	1	2	0
physical	dwarf	2	E3	E	3	8	1	1	2	2	2	1
physical	dwarf	2	E3	E	3	9	1	1	3	1	2	0
physical	dwarf	2	E3	E	3	10	1	1	1	2	2	1
physical	dwarf	2	E3	E	3	11	1	1	2	1	2	0
physical	dwarf	2	E3	E	3	12	1	1	6	2	2	1
physical	dwarf	2	E3	E	4	1	1	2	5	2	1	0
physical	dwarf	2	E3	E	4	2	1	2	1	2	2	1
physical	dwarf	2	E3	E	4	3	1	2	1	1	1	1
physical	dwarf	2	E3	E	4	4	1	2	6	2	1	0
physical	dwarf	2	E3	E	4	5	1	2	3	1	1	1
physical	dwarf	2	E3	E	4	6	1	2	3	2	2	1
physical	dwarf	2	E3	E	4	7	1	2	5	1	1	1
physical	dwarf	2	E3	E	4	8	1	2	4	2	2	1
physical	dwarf	2	E3	E	4	9	1	2	2	1	1	1
physical	dwarf	2	E3	E	4	10	1	2	6	1	2	0
physical	dwarf	2	E3	E	4	11	1	2	2	2	2	1
physical	dwarf	2	E3	E	4	12	1	2	4	1	2	0
physical	dwarf	2	E3	E	5	1	1	1	3	2	2	1
physical	dwarf	2	E3	E	5	2	1	1	4	1	2	0
physical	dwarf	2	E3	E	5	3	1	1	6	2	1	0
physical	dwarf	2	E3	E	5	4	1	1	1	2	2	1
physical	dwarf	2	E3	E	5	5	1	1	1	1	1	1
physical	dwarf	2	E3	E	5	6	1	1	5	2	2	1
physical	dwarf	2	E3	E	5	7	1	1	6	1	2	0
physical	dwarf	2	E3	E	5	8	1	1	5	1	2	0
physical	dwarf	2	E3	E	5	9	1	1	2	2	2	1
physical	dwarf	2	E3	E	5	10	1	1	3	1	1	1
physical	dwarf	2	E3	E	5	11	1	1	2	1	2	0
physical	dwarf	2	E3	E	5	12	1	1	4	2	2	1
physical	dwarf	2	E3	E	6	1	1	2	3	1	1	1
physical	dwarf	2	E3	E	6	2	1	2	1	2	2	1
physical	dwarf	2	E3	E	6	3	1	2	5	1	1	1
physical	dwarf	2	E3	E	6	4	1	2	4	2	1	0
physical	dwarf	2	E3	E	6	5	1	2	3	2	1	0
physical	dwarf	2	E3	E	6	6	1	2	2	1	1	1
physical	dwarf	2	E3	E	6	7	1	2	4	1	1	1
physical	dwarf	2	E3	E	6	8	1	2	5	2	2	1
physical	dwarf	2	E3	E	6	9	1	2	6	2	2	1
physical	dwarf	2	E3	E	6	10	1	2	6	1	2	0
physical	dwarf	2	E3	E	6	11	1	2	1	1	1	1
physical	dwarf	2	E3	E	6	12	1	2	2	2	2	1
physical	dwarf	2	E3	E	7	1	2	1	6	1	2	0
physical	dwarf	2	E3	E	7	2	2	1	1	2	2	1
physical	dwarf	2	E3	E	7	3	2	1	4	2	2	1
physical	dwarf	2	E3	E	7	4	2	1	5	2	2	1
physical	dwarf	2	E3	E	7	5	2	1	6	2	1	0
physical	dwarf	2	E3	E	7	6	2	1	2	1	1	1
physical	dwarf	2	E3	E	7	7	2	1	2	2	2	1
physical	dwarf	2	E3	E	7	8	2	1	3	2	2	1
physical	dwarf	2	E3	E	7	9	2	1	3	1	1	1
physical	dwarf	2	E3	E	7	10	2	1	1	1	1	1
physical	dwarf	2	E3	E	7	11	2	1	5	1	1	1
physical	dwarf	2	E3	E	7	12	2	1	4	1	2	0
physical	dwarf	2	E3	E	8	1	2	2	3	2	2	1
physical	dwarf	2	E3	E	8	2	2	2	4	1	1	1
physical	dwarf	2	E3	E	8	3	2	2	2	1	1	1
physical	dwarf	2	E3	E	8	4	2	2	2	2	2	1
physical	dwarf	2	E3	E	8	5	2	2	6	1	2	0
physical	dwarf	2	E3	E	8	6	2	2	1	2	2	1
physical	dwarf	2	E3	E	8	7	2	2	5	1	1	1
physical	dwarf	2	E3	E	8	8	2	2	3	1	1	1
physical	dwarf	2	E3	E	8	9	2	2	6	2	1	0
physical	dwarf	2	E3	E	8	10	2	2	1	1	1	1
physical	dwarf	2	E3	E	8	11	2	2	5	2	1	0
physical	dwarf	2	E3	E	8	12	2	2	4	2	2	1
physical	dwarf	2	E3	E	9	1	2	1	6	1	1	1
physical	dwarf	2	E3	E	9	2	2	1	4	2	2	1
physical	dwarf	2	E3	E	9	3	2	1	1	2	2	1
physical	dwarf	2	E3	E	9	4	2	1	5	1	1	1
physical	dwarf	2	E3	E	9	5	2	1	3	1	2	0
physical	dwarf	2	E3	E	9	6	2	1	6	2	2	1
physical	dwarf	2	E3	E	9	7	2	1	2	2	2	1
physical	dwarf	2	E3	E	9	8	2	1	2	1	1	1
physical	dwarf	2	E3	E	9	9	2	1	1	1	2	0
physical	dwarf	2	E3	E	9	10	2	1	3	2	2	1
physical	dwarf	2	E3	E	9	11	2	1	5	2	2	1
physical	dwarf	2	E3	E	9	12	2	1	4	1	1	1
physical	dwarf	2	E3	E	10	1	2	2	3	1	1	1
physical	dwarf	2	E3	E	10	2	2	2	3	2	1	0
physical	dwarf	2	E3	E	10	3	2	2	6	2	2	1
physical	dwarf	2	E3	E	10	4	2	2	2	1	1	1
physical	dwarf	2	E3	E	10	5	2	2	2	2	2	1
physical	dwarf	2	E3	E	10	6	2	2	1	1	1	1
physical	dwarf	2	E3	E	10	7	2	2	6	1	1	1
physical	dwarf	2	E3	E	10	8	2	2	4	2	2	1
physical	dwarf	2	E3	E	10	9	2	2	5	2	2	1
physical	dwarf	2	E3	E	10	10	2	2	5	1	1	1
physical	dwarf	2	E3	E	10	11	2	2	4	1	1	1
physical	dwarf	2	E3	E	10	12	2	2	1	2	2	1
physical	dwarf	2	E3	E	11	1	2	1	1	1	1	1
physical	dwarf	2	E3	E	11	2	2	1	6	2	1	0
physical	dwarf	2	E3	E	11	3	2	1	2	2	2	1
physical	dwarf	2	E3	E	11	4	2	1	2	1	1	1
physical	dwarf	2	E3	E	11	5	2	1	3	2	2	1
physical	dwarf	2	E3	E	11	6	2	1	5	1	1	1
physical	dwarf	2	E3	E	11	7	2	1	4	2	1	0
physical	dwarf	2	E3	E	11	8	2	1	3	1	2	0
physical	dwarf	2	E3	E	11	9	2	1	5	2	2	1
physical	dwarf	2	E3	E	11	10	2	1	6	1	2	0
physical	dwarf	2	E3	E	11	11	2	1	4	1	1	1
physical	dwarf	2	E3	E	11	12	2	1	1	2	2	1
physical	dwarf	2	E3	E	12	1	2	2	4	1	1	1
physical	dwarf	2	E3	E	12	2	2	2	6	2	1	0
physical	dwarf	2	E3	E	12	3	2	2	2	1	1	1
physical	dwarf	2	E3	E	12	4	2	2	4	2	2	1
physical	dwarf	2	E3	E	12	5	2	2	3	2	1	0
physical	dwarf	2	E3	E	12	6	2	2	3	1	1	1
physical	dwarf	2	E3	E	12	7	2	2	6	1	1	1
physical	dwarf	2	E3	E	12	8	2	2	1	2	2	1
physical	dwarf	2	E3	E	12	9	2	2	5	1	1	1
physical	dwarf	2	E3	E	12	10	2	2	2	2	2	1
physical	dwarf	2	E3	E	12	11	2	2	1	1	1	1
physical	dwarf	2	E3	E	12	12	2	2	5	2	2	1
physical	dwarf	2	F1	F	1	1	1	2	5	1	1	1
physical	dwarf	2	F1	F	1	2	1	2	1	2	2	1
physical	dwarf	2	F1	F	1	3	1	2	3	1	2	0
physical	dwarf	2	F1	F	1	4	1	2	2	2	2	1
physical	dwarf	2	F1	F	1	5	1	2	4	1	2	0
physical	dwarf	2	F1	F	1	6	1	2	2	1	1	1
physical	dwarf	2	F1	F	1	7	1	2	3	2	1	0
physical	dwarf	2	F1	F	1	8	1	2	5	2	1	0
physical	dwarf	2	F1	F	1	9	1	2	1	1	1	1
physical	dwarf	2	F1	F	1	10	1	2	6	2	1	0
physical	dwarf	2	F1	F	1	11	1	2	6	1	1	1
physical	dwarf	2	F1	F	1	12	1	2	4	2	1	0
physical	dwarf	2	F1	F	2	1	1	1	3	2	1	0
physical	dwarf	2	F1	F	2	2	1	1	1	1	1	1
physical	dwarf	2	F1	F	2	3	1	1	5	2	1	0
physical	dwarf	2	F1	F	2	4	1	1	2	1	1	1
physical	dwarf	2	F1	F	2	5	1	1	6	2	1	0
physical	dwarf	2	F1	F	2	6	1	1	5	1	2	0
physical	dwarf	2	F1	F	2	7	1	1	1	2	1	0
physical	dwarf	2	F1	F	2	8	1	1	6	1	1	1
physical	dwarf	2	F1	F	2	9	1	1	2	2	1	0
physical	dwarf	2	F1	F	2	10	1	1	4	2	1	0
physical	dwarf	2	F1	F	2	11	1	1	3	1	1	1
physical	dwarf	2	F1	F	2	12	1	1	4	1	1	1
physical	dwarf	2	F1	F	3	1	1	2	1	1	1	1
physical	dwarf	2	F1	F	3	2	1	2	5	1	1	1
physical	dwarf	2	F1	F	3	3	1	2	3	2	1	0
physical	dwarf	2	F1	F	3	4	1	2	4	2	1	0
physical	dwarf	2	F1	F	3	5	1	2	4	1	1	1
physical	dwarf	2	F1	F	3	6	1	2	5	2	1	0
physical	dwarf	2	F1	F	3	7	1	2	6	1	1	1
physical	dwarf	2	F1	F	3	8	1	2	2	2	1	0
physical	dwarf	2	F1	F	3	9	1	2	3	1	1	1
physical	dwarf	2	F1	F	3	10	1	2	1	2	1	0
physical	dwarf	2	F1	F	3	11	1	2	2	1	1	1
physical	dwarf	2	F1	F	3	12	1	2	6	2	2	1
physical	dwarf	2	F1	F	4	1	1	1	5	2	1	0
physical	dwarf	2	F1	F	4	2	1	1	1	2	1	0
physical	dwarf	2	F1	F	4	3	1	1	1	1	1	1
physical	dwarf	2	F1	F	4	4	1	1	6	2	1	0
physical	dwarf	2	F1	F	4	5	1	1	3	1	1	1
physical	dwarf	2	F1	F	4	6	1	1	3	2	1	0
physical	dwarf	2	F1	F	4	7	1	1	5	1	1	1
physical	dwarf	2	F1	F	4	8	1	1	4	2	1	0
physical	dwarf	2	F1	F	4	9	1	1	2	1	1	1
physical	dwarf	2	F1	F	4	10	1	1	6	1	1	1
physical	dwarf	2	F1	F	4	11	1	1	2	2	1	0
physical	dwarf	2	F1	F	4	12	1	1	4	1	1	1
physical	dwarf	2	F1	F	5	1	1	2	5	1	1	1
physical	dwarf	2	F1	F	5	2	1	2	2	2	1	0
physical	dwarf	2	F1	F	5	3	1	2	6	1	1	1
physical	dwarf	2	F1	F	5	4	1	2	6	2	1	0
physical	dwarf	2	F1	F	5	5	1	2	3	1	1	1
physical	dwarf	2	F1	F	5	6	1	2	4	1	1	1
physical	dwarf	2	F1	F	5	7	1	2	1	2	1	0
physical	dwarf	2	F1	F	5	8	1	2	1	1	1	1
physical	dwarf	2	F1	F	5	9	1	2	4	2	1	0
physical	dwarf	2	F1	F	5	10	1	2	2	1	1	1
physical	dwarf	2	F1	F	5	11	1	2	3	2	1	0
physical	dwarf	2	F1	F	5	12	1	2	5	2	1	0
physical	dwarf	2	F1	F	6	1	1	1	1	1	1	1
physical	dwarf	2	F1	F	6	2	1	1	5	2	1	0
physical	dwarf	2	F1	F	6	3	1	1	4	2	1	0
physical	dwarf	2	F1	F	6	4	1	1	4	1	1	1
physical	dwarf	2	F1	F	6	5	1	1	3	2	1	0
physical	dwarf	2	F1	F	6	6	1	1	6	1	1	1
physical	dwarf	2	F1	F	6	7	1	1	1	2	1	0
physical	dwarf	2	F1	F	6	8	1	1	2	1	1	1
physical	dwarf	2	F1	F	6	9	1	1	2	2	1	0
physical	dwarf	2	F1	F	6	10	1	1	6	2	1	0
physical	dwarf	2	F1	F	6	11	1	1	3	1	1	1
physical	dwarf	2	F1	F	6	12	1	1	5	1	1	1
physical	dwarf	2	F1	F	7	1	2	2	3	2	1	0
physical	dwarf	2	F1	F	7	2	2	2	5	1	1	1
physical	dwarf	2	F1	F	7	3	2	2	2	1	1	1
physical	dwarf	2	F1	F	7	4	2	2	2	2	1	0
physical	dwarf	2	F1	F	7	5	2	2	6	1	1	1
physical	dwarf	2	F1	F	7	6	2	2	1	2	1	0
physical	dwarf	2	F1	F	7	7	2	2	3	1	1	1
physical	dwarf	2	F1	F	7	8	2	2	6	2	1	0
physical	dwarf	2	F1	F	7	9	2	2	1	1	1	1
physical	dwarf	2	F1	F	7	10	2	2	5	2	1	0
physical	dwarf	2	F1	F	7	11	2	2	4	2	1	0
physical	dwarf	2	F1	F	7	12	2	2	4	1	1	1
physical	dwarf	2	F1	F	8	1	2	1	4	2	1	0
physical	dwarf	2	F1	F	8	2	2	1	1	1	1	1
physical	dwarf	2	F1	F	8	3	2	1	6	2	1	0
physical	dwarf	2	F1	F	8	4	2	1	5	1	1	1
physical	dwarf	2	F1	F	8	5	2	1	2	1	1	1
physical	dwarf	2	F1	F	8	6	2	1	2	2	1	0
physical	dwarf	2	F1	F	8	7	2	1	6	1	1	1
physical	dwarf	2	F1	F	8	8	2	1	4	1	1	1
physical	dwarf	2	F1	F	8	9	2	1	3	2	1	0
physical	dwarf	2	F1	F	8	10	2	1	3	1	1	1
physical	dwarf	2	F1	F	8	11	2	1	1	2	1	0
physical	dwarf	2	F1	F	8	12	2	1	5	2	1	0
physical	dwarf	2	F1	F	9	1	2	2	6	2	1	0
physical	dwarf	2	F1	F	9	2	2	2	5	1	1	1
physical	dwarf	2	F1	F	9	3	2	2	3	2	1	0
physical	dwarf	2	F1	F	9	4	2	2	2	2	1	0
physical	dwarf	2	F1	F	9	5	2	2	2	1	1	1
physical	dwarf	2	F1	F	9	6	2	2	4	2	1	0
physical	dwarf	2	F1	F	9	7	2	2	6	1	1	1
physical	dwarf	2	F1	F	9	8	2	2	5	2	1	0
physical	dwarf	2	F1	F	9	9	2	2	1	1	1	1
physical	dwarf	2	F1	F	9	10	2	2	3	1	1	1
physical	dwarf	2	F1	F	9	11	2	2	1	2	1	0
physical	dwarf	2	F1	F	9	12	2	2	4	1	1	1
physical	dwarf	2	F1	F	10	1	2	1	5	2	1	0
physical	dwarf	2	F1	F	10	2	2	1	6	2	1	0
physical	dwarf	2	F1	F	10	3	2	1	2	1	1	1
physical	dwarf	2	F1	F	10	4	2	1	3	1	1	1
physical	dwarf	2	F1	F	10	5	2	1	4	2	1	0
physical	dwarf	2	F1	F	10	6	2	1	6	1	1	1
physical	dwarf	2	F1	F	10	7	2	1	3	2	1	0
physical	dwarf	2	F1	F	10	8	2	1	1	2	1	0
physical	dwarf	2	F1	F	10	9	2	1	1	1	1	1
physical	dwarf	2	F1	F	10	10	2	1	5	1	1	1
physical	dwarf	2	F1	F	10	11	2	1	2	2	1	0
physical	dwarf	2	F1	F	10	12	2	1	4	1	1	1
physical	dwarf	2	F1	F	11	1	2	2	3	2	1	0
physical	dwarf	2	F1	F	11	2	2	2	6	1	1	1
physical	dwarf	2	F1	F	11	3	2	2	4	1	1	1
physical	dwarf	2	F1	F	11	4	2	2	6	2	1	0
physical	dwarf	2	F1	F	11	5	2	2	5	2	1	0
physical	dwarf	2	F1	F	11	6	2	2	3	1	1	1
physical	dwarf	2	F1	F	11	7	2	2	1	2	1	0
[truncated: 9,464 more rows]
